# Supplementary material for: Isolation of Salvia miltiorrhiza Kaurene Synthase-like (KSL) Gene Promoter and Its Regulation by Ethephon and Yeast Extract
Source: Genes (Basel). 2022 Dec 24;14(1):54. doi: 10.3390/genes14010054 (PMC9859234; doi:10.3390/genes14010054)
Supplement: Supplementary file 1 [file genes-14-00054-s001.zip]

Archive with 6 entries (6 files):
- Description to Supplement material.pdf
- File S1.txt
- Table S1.pdf
- Table S2.pdf
- Table S3.pdf
- Table S4.pdf
