# Supplementary material for: Isolation of Salvia miltiorrhiza Kaurene Synthase-like (KSL) Gene Promoter and Its Regulation by Ethephon and Yeast Extract
Source: Genes (Basel). 2022 Dec 24;14(1):54. doi: 10.3390/genes14010054 (PMC9859234; doi:10.3390/genes14010054)
Supplement: Supplementary file 1 [file genes-14-00054-s001.zip › File S1.txt]

Matrix ID	Family	Position	Strand	Similar Score	Hit Sequence	TF ID or Motif name
TFmatrixID_0001	AT-Hook	58	-	1	taaaTAATTt	AT1G63480
TFmatrixID_0008	AT-Hook	548	+	0.95	tAATATtttt	AT4G35390
TFmatrixID_0009	AT-Hook	59	-	0.96	aAATAAttta	AT4G35390
TFmatrixID_0009	AT-Hook	176	+	0.98	gaatTTATTa	AT4G35390
TFmatrixID_0009	AT-Hook	252	-	0.98	aAATAAataa	AT4G35390
TFmatrixID_0009	AT-Hook	256	-	0.97	aAATAAatcc	AT4G35390
TFmatrixID_0021	C2H2	502	-	0.91	tttAGCTGca	AT4G35610
TFmatrixID_0026	bZIP; Homeodomain; HD-ZIP	58	-	0.94	taaATAATtt	AT5G03790
TFmatrixID_0026	bZIP; Homeodomain; HD-ZIP	377	+	1	aaATTATtgt	AT5G03790
TFmatrixID_0031	Dof	226	+	1	aaAAAAGtga	AT2G46590
TFmatrixID_0032	AP2; ERF	872	+	0.86	gaTGTCGctc	AT1G12610
TFmatrixID_0033	AP2; ERF	844	+	1	tCGCCGccgc	AT2G23340
TFmatrixID_0033	AP2; ERF	853	+	1	cCGCCGcccc	AT2G23340
TFmatrixID_0036	AP2; ERF	846	+	0.93	gcCGCCGccg	AT4G36900
TFmatrixID_0036	AP2; ERF	849	+	0.93	gcCGCCGccg	AT4G36900
TFmatrixID_0036	AP2; ERF	852	+	0.93	gcCGCCGccc	AT4G36900
TFmatrixID_0039	AP2; ERF	846	+	0.98	gccGCCGCcg	AT3G23240
TFmatrixID_0039	AP2; ERF	849	+	0.98	gccGCCGCcg	AT3G23240
TFmatrixID_0054	AP2; ERF	845	+	1	cgCCGCCg	AT1G06160;AT3G23220;AT4G18450;AT5G07310
TFmatrixID_0054	AP2; ERF	848	+	1	cgCCGCCg	AT1G06160;AT3G23220;AT4G18450;AT5G07310
TFmatrixID_0054	AP2; ERF	851	+	1	cgCCGCCg	AT1G06160;AT3G23220;AT4G18450;AT5G07310
TFmatrixID_0055	AP2; ERF	847	+	1	cCGCCGccgc	AT1G15360;AT5G11190;AT5G25190;AT5G25390
TFmatrixID_0055	AP2; ERF	850	+	1	cCGCCGccgc	AT1G15360;AT5G11190;AT5G25190;AT5G25390
TFmatrixID_0056	AP2; ERF	847	+	1	cCGCCGccg	AT1G22985;AT1G71130;AT3G61630;AT4G11140
TFmatrixID_0056	AP2; ERF	850	+	1	cCGCCGccg	AT1G22985;AT1G71130;AT3G61630;AT4G11140
TFmatrixID_0056	AP2; ERF	853	+	1	cCGCCGccc	AT1G22985;AT1G71130;AT3G61630;AT4G11140
TFmatrixID_0057	AP2; RAV	822	+	1	gCAACAta	AT1G25560
TFmatrixID_0058	Homeodomain; bZIP; HD-ZIP	57	-	0.94	ataaATAATttaat	AT3G01470
TFmatrixID_0058	Homeodomain; bZIP; HD-ZIP	374	+	0.96	aacaaATTATtgtt	AT3G01470
TFmatrixID_0059	AP2; ERF	847	+	0.99	cCGCCGccgc	AT1G03800;AT1G12980;AT1G24590;AT1G28360;AT1G28370;AT1G72360;AT5G44210;AT5G50080;AT5G64750
TFmatrixID_0059	AP2; ERF	850	+	0.99	cCGCCGccgc	AT1G03800;AT1G12980;AT1G24590;AT1G28360;AT1G28370;AT1G72360;AT5G44210;AT5G50080;AT5G64750
TFmatrixID_0059	AP2; ERF	853	+	0.99	cCGCCGcccc	AT1G03800;AT1G12980;AT1G24590;AT1G28360;AT1G28370;AT1G72360;AT5G44210;AT5G50080;AT5G64750
TFmatrixID_0061	AP2; ERF	845	+	0.98	CGCCGccg	AT1G03800;AT1G12980;AT1G24590;AT1G28360;AT1G50640;AT1G80580;AT4G11140;AT5G13910;AT5G18560;AT5G44210;AT5G50080;AT5G64750
TFmatrixID_0061	AP2; ERF	848	+	0.98	CGCCGccg	AT1G03800;AT1G12980;AT1G24590;AT1G28360;AT1G50640;AT1G80580;AT4G11140;AT5G13910;AT5G18560;AT5G44210;AT5G50080;AT5G64750
TFmatrixID_0061	AP2; ERF	851	+	0.98	CGCCGccg	AT1G03800;AT1G12980;AT1G24590;AT1G28360;AT1G50640;AT1G80580;AT4G11140;AT5G13910;AT5G18560;AT5G44210;AT5G50080;AT5G64750
TFmatrixID_0062	AP2; ERF	845	+	0.99	CGCCGccgcc	AT1G03800;AT1G12980;AT1G24590;AT1G28360;AT1G53170;AT4G34410;AT5G13910;AT5G18560;AT5G44210;AT5G50080;AT5G64750
TFmatrixID_0062	AP2; ERF	848	+	0.99	CGCCGccgcc	AT1G03800;AT1G12980;AT1G24590;AT1G28360;AT1G53170;AT4G34410;AT5G13910;AT5G18560;AT5G44210;AT5G50080;AT5G64750
TFmatrixID_0062	AP2; ERF	851	+	0.99	CGCCGccgcc	AT1G03800;AT1G12980;AT1G24590;AT1G28360;AT1G53170;AT4G34410;AT5G13910;AT5G18560;AT5G44210;AT5G50080;AT5G64750
TFmatrixID_0062	AP2; ERF	854	+	0.99	CGCCGcccca	AT1G03800;AT1G12980;AT1G24590;AT1G28360;AT1G53170;AT4G34410;AT5G13910;AT5G18560;AT5G44210;AT5G50080;AT5G64750
TFmatrixID_0063	AP2; RAV	822	+	1	gCAACAta	AT1G68840
TFmatrixID_0069	AP2; ERF	846	+	0.99	gcCGCCGccg	AT1G22190;AT1G28360;AT1G36060;AT1G53910;AT2G33710;AT2G47520;AT3G16770;AT4G11140;AT4G18450;AT4G28140;AT4G34410;AT5G07310;AT5G44210;AT5G50080;AT5G61600;AT5G61890;AT5G64750
TFmatrixID_0069	AP2; ERF	849	+	0.99	gcCGCCGccg	AT1G22190;AT1G28360;AT1G36060;AT1G53910;AT2G33710;AT2G47520;AT3G16770;AT4G11140;AT4G18450;AT4G28140;AT4G34410;AT5G07310;AT5G44210;AT5G50080;AT5G61600;AT5G61890;AT5G64750
TFmatrixID_0069	AP2; ERF	852	+	0.99	gcCGCCGccc	AT1G22190;AT1G28360;AT1G36060;AT1G53910;AT2G33710;AT2G47520;AT3G16770;AT4G11140;AT4G18450;AT4G28140;AT4G34410;AT5G07310;AT5G44210;AT5G50080;AT5G61600;AT5G61890;AT5G64750
TFmatrixID_0075	AP2; ERF	847	+	1	cCGCCGcc	AT1G03800;AT1G04370;AT1G12890;AT1G12980;AT1G24590;AT1G28160;AT1G28360;AT1G72360;AT3G15210;AT3G16770;AT4G34410;AT5G13910;AT5G18560;AT5G44210;AT5G50080;AT5G64750
TFmatrixID_0075	AP2; ERF	850	+	1	cCGCCGcc	AT1G03800;AT1G04370;AT1G12890;AT1G12980;AT1G24590;AT1G28160;AT1G28360;AT1G72360;AT3G15210;AT3G16770;AT4G34410;AT5G13910;AT5G18560;AT5G44210;AT5G50080;AT5G64750
TFmatrixID_0075	AP2; ERF	853	+	1	cCGCCGcc	AT1G03800;AT1G04370;AT1G12890;AT1G12980;AT1G24590;AT1G28160;AT1G28360;AT1G72360;AT3G15210;AT3G16770;AT4G34410;AT5G13910;AT5G18560;AT5G44210;AT5G50080;AT5G64750
TFmatrixID_0078	AP2; ERF	844	+	1	tcGCCGCc	AT2G46310;AT3G23220;AT3G23230;AT3G61630;AT4G11140;AT4G18450;AT4G34410;AT5G50080;AT5G61590
TFmatrixID_0078	AP2; ERF	847	+	1	ccGCCGCc	AT2G46310;AT3G23220;AT3G23230;AT3G61630;AT4G11140;AT4G18450;AT4G34410;AT5G50080;AT5G61590
TFmatrixID_0078	AP2; ERF	850	+	1	ccGCCGCc	AT2G46310;AT3G23220;AT3G23230;AT3G61630;AT4G11140;AT4G18450;AT4G34410;AT5G50080;AT5G61590
TFmatrixID_0078	AP2; ERF	853	+	1	ccGCCGCc	AT2G46310;AT3G23220;AT3G23230;AT3G61630;AT4G11140;AT4G18450;AT4G34410;AT5G50080;AT5G61590
TFmatrixID_0079	AP2; ERF	844	+	1	tcGCCGCcgc	AT1G04370;AT3G23220;AT3G23240;AT4G18450
TFmatrixID_0079	AP2; ERF	847	+	1	ccGCCGCcgc	AT1G04370;AT3G23220;AT3G23240;AT4G18450
TFmatrixID_0079	AP2; ERF	850	+	1	ccGCCGCcgc	AT1G04370;AT3G23220;AT3G23240;AT4G18450
TFmatrixID_0082	AP2; ERF	847	+	1	cCGCCGccg	AT1G04370;AT1G53910;AT3G23220;AT3G61630;AT4G17500;AT4G18450;AT4G34410;AT5G07310;AT5G50080;AT5G61590;AT5G61890;AT5G64750
TFmatrixID_0082	AP2; ERF	850	+	1	cCGCCGccg	AT1G04370;AT1G53910;AT3G23220;AT3G61630;AT4G17500;AT4G18450;AT4G34410;AT5G07310;AT5G50080;AT5G61590;AT5G61890;AT5G64750
TFmatrixID_0082	AP2; ERF	853	+	1	cCGCCGccc	AT1G04370;AT1G53910;AT3G23220;AT3G61630;AT4G17500;AT4G18450;AT4G34410;AT5G07310;AT5G50080;AT5G61590;AT5G61890;AT5G64750
TFmatrixID_0083	AP2; ERF	847	+	1	ccGCCGCc	AT2G46310;AT3G16770;AT3G61630;AT4G11140;AT4G23750;AT4G39780
TFmatrixID_0083	AP2; ERF	850	+	1	ccGCCGCc	AT2G46310;AT3G16770;AT3G61630;AT4G11140;AT4G23750;AT4G39780
TFmatrixID_0083	AP2; ERF	853	+	1	ccGCCGCc	AT2G46310;AT3G16770;AT3G61630;AT4G11140;AT4G23750;AT4G39780
TFmatrixID_0087	AP2; ERF	847	+	0.99	cCGCCGcc	AT1G22190;AT1G36060;AT1G53910;AT1G71130;AT2G20880;AT2G46310;AT2G47520;AT3G61630;AT4G11140;AT4G27950;AT4G28140;AT4G34410;AT4G39780;AT5G07310
TFmatrixID_0087	AP2; ERF	850	+	0.99	cCGCCGcc	AT1G22190;AT1G36060;AT1G53910;AT1G71130;AT2G20880;AT2G46310;AT2G47520;AT3G61630;AT4G11140;AT4G27950;AT4G28140;AT4G34410;AT4G39780;AT5G07310
TFmatrixID_0087	AP2; ERF	853	+	0.99	cCGCCGcc	AT1G22190;AT1G36060;AT1G53910;AT1G71130;AT2G20880;AT2G46310;AT2G47520;AT3G61630;AT4G11140;AT4G27950;AT4G28140;AT4G34410;AT4G39780;AT5G07310
TFmatrixID_0089	AP2; B3; RAV	820	+	1	cagCAACAtaaa	AT1G13260
TFmatrixID_0100	AP2; ERF	847	+	1	cCGCCGccgc	AT1G28360;AT1G36060;AT1G53910;AT2G46310;AT2G47520;AT3G16770;AT3G57600;AT3G61630;AT4G11140;AT4G34410;AT5G07310;AT5G13330;AT5G44210;AT5G50080;AT5G61890;AT5G64750;AT5G65130
TFmatrixID_0100	AP2; ERF	850	+	1	cCGCCGccgc	AT1G28360;AT1G36060;AT1G53910;AT2G46310;AT2G47520;AT3G16770;AT3G57600;AT3G61630;AT4G11140;AT4G34410;AT5G07310;AT5G13330;AT5G44210;AT5G50080;AT5G61890;AT5G64750;AT5G65130
TFmatrixID_0100	AP2; ERF	853	+	1	cCGCCGcccc	AT1G28360;AT1G36060;AT1G53910;AT2G46310;AT2G47520;AT3G16770;AT3G57600;AT3G61630;AT4G11140;AT4G34410;AT5G07310;AT5G13330;AT5G44210;AT5G50080;AT5G61890;AT5G64750;AT5G65130
TFmatrixID_0101	AP2; ERF	844	+	1	tcGCCGCcgc	AT1G04370;AT1G12890;AT1G24590;AT1G28160;AT3G23220;AT4G18450;AT5G13910;AT5G43410;AT5G44210;AT5G61600
TFmatrixID_0101	AP2; ERF	847	+	1	ccGCCGCcgc	AT1G04370;AT1G12890;AT1G24590;AT1G28160;AT3G23220;AT4G18450;AT5G13910;AT5G43410;AT5G44210;AT5G61600
TFmatrixID_0101	AP2; ERF	850	+	1	ccGCCGCcgc	AT1G04370;AT1G12890;AT1G24590;AT1G28160;AT3G23220;AT4G18450;AT5G13910;AT5G43410;AT5G44210;AT5G61600
TFmatrixID_0102	AP2; ERF	843	+	1	atcGCCGCcg	AT1G04370;AT1G53910;AT3G23220;AT4G18450;AT4G34410;AT5G07310;AT5G47220;AT5G50080;AT5G61590;AT5G61890;AT5G64750
TFmatrixID_0102	AP2; ERF	846	+	1	gccGCCGCcg	AT1G04370;AT1G53910;AT3G23220;AT4G18450;AT4G34410;AT5G07310;AT5G47220;AT5G50080;AT5G61590;AT5G61890;AT5G64750
TFmatrixID_0102	AP2; ERF	849	+	1	gccGCCGCcg	AT1G04370;AT1G53910;AT3G23220;AT4G18450;AT4G34410;AT5G07310;AT5G47220;AT5G50080;AT5G61590;AT5G61890;AT5G64750
TFmatrixID_0102	AP2; ERF	852	+	1	gccGCCGCcc	AT1G04370;AT1G53910;AT3G23220;AT4G18450;AT4G34410;AT5G07310;AT5G47220;AT5G50080;AT5G61590;AT5G61890;AT5G64750
TFmatrixID_0103	AP2; ERF	843	+	1	atCGCCGccg	AT1G04370;AT1G28360;AT1G53910;AT2G47520;AT3G61630;AT4G18450;AT4G34410;AT5G07310;AT5G44210;AT5G47230;AT5G50080;AT5G61590;AT5G61600;AT5G61890;AT5G64750
TFmatrixID_0103	AP2; ERF	852	+	1	gcCGCCGccc	AT1G04370;AT1G28360;AT1G53910;AT2G47520;AT3G61630;AT4G18450;AT4G34410;AT5G07310;AT5G44210;AT5G47230;AT5G50080;AT5G61590;AT5G61600;AT5G61890;AT5G64750
TFmatrixID_0107	AP2; ERF	847	+	1	cCGCCGccg	AT1G53910;AT2G46310;AT3G61630;AT4G11140;AT4G34410;AT5G53290
TFmatrixID_0107	AP2; ERF	850	+	1	cCGCCGccg	AT1G53910;AT2G46310;AT3G61630;AT4G11140;AT4G34410;AT5G53290
TFmatrixID_0107	AP2; ERF	853	+	1	cCGCCGccc	AT1G53910;AT2G46310;AT3G61630;AT4G11140;AT4G34410;AT5G53290
TFmatrixID_0110	AP2; ERF	845	+	1	CGCCGccg	AT1G24590;AT1G28360;AT5G44210;AT5G61600
TFmatrixID_0110	AP2; ERF	848	+	1	CGCCGccg	AT1G24590;AT1G28360;AT5G44210;AT5G61600
TFmatrixID_0110	AP2; ERF	851	+	1	CGCCGccg	AT1G24590;AT1G28360;AT5G44210;AT5G61600
TFmatrixID_0113	AP2; ERF	846	+	1	gccGCCGCcg	AT1G04370;AT1G22190;AT1G36060;AT1G53910;AT2G20880;AT2G40220;AT2G46310;AT2G47520;AT3G16770;AT3G23220;AT3G61630;AT4G11140;AT4G18450;AT4G28140;AT4G34410;AT5G07310;AT5G44210;AT5G50080;AT5G61890;AT5G64750
TFmatrixID_0113	AP2; ERF	849	+	1	gccGCCGCcg	AT1G04370;AT1G22190;AT1G36060;AT1G53910;AT2G20880;AT2G40220;AT2G46310;AT2G47520;AT3G16770;AT3G23220;AT3G61630;AT4G11140;AT4G18450;AT4G28140;AT4G34410;AT5G07310;AT5G44210;AT5G50080;AT5G61890;AT5G64750
TFmatrixID_0116	Homeodomain; bZIP; HD-ZIP	377	+	0.93	aaaTTATTg	AT5G65310
TFmatrixID_0122	AP2; ERF	845	+	0.99	cGCCGCcg	AT1G12980;AT1G22190;AT1G24590;AT1G28160;AT1G28360;AT1G36060;AT1G53910;AT3G16770;AT5G13910;AT5G50080
TFmatrixID_0122	AP2; ERF	848	+	0.99	cGCCGCcg	AT1G12980;AT1G22190;AT1G24590;AT1G28160;AT1G28360;AT1G36060;AT1G53910;AT3G16770;AT5G13910;AT5G50080
TFmatrixID_0122	AP2; ERF	851	+	0.99	cGCCGCcg	AT1G12980;AT1G22190;AT1G24590;AT1G28160;AT1G28360;AT1G36060;AT1G53910;AT3G16770;AT5G13910;AT5G50080
TFmatrixID_0123	AP2; B3; RAV	820	-	1	cagCAACAta	AT1G13260
TFmatrixID_0126	AP2; B3; RAV	822	-	1	gCAACAta	AT3G25730
TFmatrixID_0127	AP2; B3; RAV	760	-	0.93	ttTGTTGt	AT3G25730
TFmatrixID_0127	AP2; B3; RAV	822	+	1	gCAACAta	AT3G25730
TFmatrixID_0130	AT-Hook	352	+	1	cATATAatta	AT1G19485;AT1G48610;AT4G17950
TFmatrixID_0130	AT-Hook	669	+	0.98	cATATAataa	AT1G19485;AT1G48610;AT4G17950
TFmatrixID_0130	AT-Hook	689	-	0.97	acatTATATc	AT1G19485;AT1G48610;AT4G17950
TFmatrixID_0130	AT-Hook	701	-	0.98	ttatTATATa	AT1G19485;AT1G48610;AT4G17950
TFmatrixID_0131	AT-Hook	77	-	1	TTTATtccg	AT1G19485;AT1G48610
TFmatrixID_0131	AT-Hook	189	+	1	atgaATAAA	AT1G19485;AT1G48610
TFmatrixID_0131	AT-Hook	250	+	1	caaaATAAA	AT1G19485;AT1G48610
TFmatrixID_0131	AT-Hook	254	+	1	ataaATAAA	AT1G19485;AT1G48610
TFmatrixID_0131	AT-Hook	367	-	1	TTTATccaa	AT1G19485;AT1G48610
TFmatrixID_0131	AT-Hook	423	+	1	gagtATAAA	AT1G19485;AT1G48610
TFmatrixID_0131	AT-Hook	572	-	1	TTTATtcaa	AT1G19485;AT1G48610
TFmatrixID_0132	AT-Hook	193	+	1	ataaAATAA	AT4G21895;AT5G62260
TFmatrixID_0132	AT-Hook	659	+	1	agaaAATAA	AT4G21895;AT5G62260
TFmatrixID_0134	AT-Hook	217	+	0.97	gattaAAAAA	AT4G21895;AT5G62260
TFmatrixID_0135	AT-Hook	235	-	1	ATTTTtat	AT4G21895;AT5G62260
TFmatrixID_0136	AT-Hook	251	+	1	aaaATAAA	AT4G21895;AT5G62260
TFmatrixID_0137	AT-Hook	550	-	1	ATATTttt	AT4G21895;AT5G62260
TFmatrixID_0138	AT-Hook	251	+	1	aAAATAaa	AT4G21895;AT5G62260
TFmatrixID_0140	AT-Hook	467	-	1	ATTTTttt	AT4G21895;AT5G62260
TFmatrixID_0142	AT-Hook	252	+	1	AAATAaat	AT4G21895;AT5G62260
TFmatrixID_0142	AT-Hook	256	+	1	AAATAaat	AT4G21895;AT5G62260
TFmatrixID_0144	AT-Hook	64	-	0.94	attTAATAttgt	AT4G21895;AT5G62260
TFmatrixID_0146	AT-Hook	57	+	1	ataaATAAT	AT4G21895;AT5G62260
TFmatrixID_0146	AT-Hook	194	+	1	taaaATAAT	AT4G21895;AT5G62260
TFmatrixID_0146	AT-Hook	351	+	1	acatATAAT	AT4G21895;AT5G62260
TFmatrixID_0146	AT-Hook	660	+	1	gaaaATAAT	AT4G21895;AT5G62260
TFmatrixID_0146	AT-Hook	668	+	0.99	tcatATAAT	AT4G21895;AT5G62260
TFmatrixID_0146	AT-Hook	691	-	0.99	ATTATatcc	AT4G21895;AT5G62260
TFmatrixID_0146	AT-Hook	703	-	1	ATTATatat	AT4G21895;AT5G62260
TFmatrixID_0148	AT-Hook	193	+	0.99	atAAAATa	AT1G19485;AT1G48610
TFmatrixID_0148	AT-Hook	427	+	0.99	atAAAATa	AT1G19485;AT1G48610
TFmatrixID_0148	AT-Hook	466	-	0.99	cATTTTtt	AT1G19485;AT1G48610
TFmatrixID_0148	AT-Hook	551	-	1	tATTTTtt	AT1G19485;AT1G48610
TFmatrixID_0148	AT-Hook	569	-	0.99	aATTTTat	AT1G19485;AT1G48610
TFmatrixID_0148	AT-Hook	682	+	1	aaAAAATa	AT1G19485;AT1G48610
TFmatrixID_0153	AT-Hook	235	-	1	ATTTTtat	AT4G21895;AT5G62260
TFmatrixID_0154	AT-Hook	195	+	1	aAAATAat	AT4G21895;AT5G62260
TFmatrixID_0154	AT-Hook	549	-	0.93	aaTATTTt	AT4G21895;AT5G62260
TFmatrixID_0154	AT-Hook	661	+	1	aAAATAat	AT4G21895;AT5G62260
TFmatrixID_0174	bHLH	149	-	0.75	gtaTGTGC	AT1G10120;AT1G18400;AT1G25330;AT1G26260;AT1G68920;AT1G73830;AT2G24260;AT3G07340;AT3G23690;AT4G30980;AT4G34530;AT5G48560;AT5G50915;AT5G58010;AT5G62610;AT2G42300;AT3G57800
TFmatrixID_0176	bHLH	577	+	0.93	tcaACTTGt	AT1G05805;AT1G35460;AT1G51140;AT2G24260;AT2G42280;AT2G43140;AT4G09180;AT4G30980
TFmatrixID_0193	bZIP	99	-	0.75	ccaTGTGT	AT3G19290;AT4G34000
TFmatrixID_0211	C2H2	610	+	1	aACACTa	AT1G27730;AT3G49930;AT3G60580;AT5G04340;AT5G43170
TFmatrixID_0213	C2H2	610	+	1	aACACTa	AT1G02030;AT2G45120;AT3G19580;AT3G49930;AT3G60580;AT5G04340;AT5G43170
TFmatrixID_0214	C2H2	607	+	0.97	taaaACACTatat	AT2G28710;AT2G37430;AT3G46070;AT3G46080;AT3G46090
TFmatrixID_0222	CSD	75	-	1	ttTTTATt	AT2G21060;AT4G38680
TFmatrixID_0224	TCR; CPP	304	-	0.99	gtTTAAAa	AT2G20110
TFmatrixID_0224	TCR; CPP	325	-	0.99	gtTTAAAa	AT2G20110
TFmatrixID_0226	TCR; CPP	720	+	1	aTTTGAat	AT3G22760;AT3G22780;AT4G14770
TFmatrixID_0227	TCR; CPP	719	+	1	aaTTTGAatg	AT4G29000
TFmatrixID_0233	Dof	226	+	1	aaAAAAGtga	AT1G64620
TFmatrixID_0234	Dof	227	+	1	aAAAAGt	AT2G37590
TFmatrixID_0235	Dof	226	+	1	aaAAAAGt	AT3G21270
TFmatrixID_0237	Dof	227	+	1	aAAAAGtga	AT3G47500
TFmatrixID_0238	Dof	225	+	1	aaaAAAAGt	AT4G38000
TFmatrixID_0239	Dof	226	+	1	aaAAAAGtga	AT5G39660
TFmatrixID_0240	Dof	211	+	1	gaAAAAG	AT5G60200
TFmatrixID_0241	Dof	673	+	0.94	taaTAACGca	AT5G60850
TFmatrixID_0241	Dof	697	-	0.94	tcCGTTAtta	AT5G60850
TFmatrixID_0243	Dof	226	+	1	aaAAAAGt	AT5G62940
TFmatrixID_0255	EIN3; EIL	48	-	0.97	gaaATACAt	AT2G27050;AT5G21120;AT5G65100
TFmatrixID_0255	EIN3; EIL	684	-	0.97	aaaATACAt	AT2G27050;AT5G21120;AT5G65100
TFmatrixID_0256	EIN3; EIL	486	+	0.99	gaATGCAttt	AT3G20770;AT5G21120;AT5G65100
TFmatrixID_0256	EIN3; EIL	486	-	0.99	gaaTGCATtt	AT3G20770;AT5G21120;AT5G65100
TFmatrixID_0256	EIN3; EIL	724	+	1	gaATGCAtca	AT3G20770;AT5G21120;AT5G65100
TFmatrixID_0256	EIN3; EIL	724	-	1	gaaTGCATca	AT3G20770;AT5G21120;AT5G65100
TFmatrixID_0262	GATA	709	+	1	taTGATCat	AT3G06740;AT3G16870;AT4G16141;AT4G26150;AT5G26930;AT5G49300;AT5G56860
TFmatrixID_0262	GATA	710	-	1	atGATCAtg	AT3G06740;AT3G16870;AT4G16141;AT4G26150;AT5G26930;AT5G49300;AT5G56860
TFmatrixID_0280	Homeodomain; HD-ZIP	180	+	0.95	ttaTTAATga	AT1G05230;AT1G17920;AT1G73360;AT1G79840;AT3G03260;AT3G61150;AT5G46880
TFmatrixID_0281	Homeodomain; HD-ZIP	378	+	1	aaTTATTgt	AT1G26960;AT1G69780;AT2G22430;AT3G01220;AT5G15150
TFmatrixID_0282	Homeodomain	386	-	0.97	ttaTAATAttgag	AT2G36610
TFmatrixID_0282	Homeodomain	545	-	0.97	gaaTAATAttttt	AT2G36610
TFmatrixID_0283	Homeodomain; HD-ZIP	664	-	0.98	atAATCAtat	AT2G22800;AT2G44910;AT4G16780;AT4G37790;AT5G06710;AT5G47370
TFmatrixID_0285	Homeodomain; HB-PHD	300	-	1	aaggGTTTAa	AT3G19510
TFmatrixID_0287	Homeodomain; bZIP; HD-ZIP	180	+	0.94	ttaTTAATga	AT3G61890
TFmatrixID_0287	Homeodomain; bZIP; HD-ZIP	180	-	0.94	ttATTAAtga	AT3G61890
TFmatrixID_0288	Homeodomain; HD-ZIP	179	-	0.96	tttATTAAtga	AT1G05230;AT1G17920;AT3G61150;AT4G00730;AT5G46880
TFmatrixID_0289	Homeodomain; HD-ZIP	664	-	0.98	atAATCAtat	AT2G22800;AT4G16780;AT4G17460;AT4G37790;AT5G06710;AT5G47370
TFmatrixID_0292	Homeodomain; HD-ZIP	59	-	0.95	aaATAATt	AT1G26960;AT1G69780;AT3G01220;AT4G40060;AT5G15150
TFmatrixID_0292	Homeodomain; HD-ZIP	378	+	0.96	aATTATtg	AT1G26960;AT1G69780;AT3G01220;AT4G40060;AT5G15150
TFmatrixID_0293	Homeodomain; TALE	653	+	0.99	caTGACAgaa	AT1G62990;AT4G32040;AT5G11060;AT5G25220
TFmatrixID_0319	Myb/SANT	367	-	1	ttTATCCaac	AT3G16350
TFmatrixID_0326	Myb/SANT	366	+	1	attTATCCaa	AT1G70000
TFmatrixID_0326	Myb/SANT	813	+	0.96	acaTATCCag	AT1G70000
TFmatrixID_0328	Myb/SANT	367	-	0.99	ttTATCCa	AT1G70000;AT3G16350
TFmatrixID_0331	Myb/SANT	366	+	1	attTATCCaa	AT3G16350
TFmatrixID_0334	Myb/SANT; MYB-related	588	+	0.96	acaATATCg	AT1G18330;AT3G10113
TFmatrixID_0335	Myb/SANT	367	-	0.99	ttTATCCaac	AT1G19000
TFmatrixID_0339	Myb/SANT	692	-	0.93	ttaTATCCgtt	AT1G74840
TFmatrixID_0339	Myb/SANT	813	-	0.91	acaTATCCagc	AT1G74840
TFmatrixID_0350	Myb/SANT; MYB	696	+	0.91	atcCGTTAtta	AT4G18770
TFmatrixID_0355	Myb/SANT	694	+	0.99	atatCCGTTa	AT3G11440;AT5G06100
TFmatrixID_0356	Myb/SANT	366	+	1	atTTATCca	AT5G08520
TFmatrixID_0357	Myb/SANT; G2-like; MYB	547	+	0.97	atAATATttt	AT1G32240;AT4G17695;AT5G16560;AT5G42630
TFmatrixID_0357	Myb/SANT; G2-like; MYB	547	-	0.97	ataATATTtt	AT1G32240;AT4G17695;AT5G16560;AT5G42630
TFmatrixID_0361	Myb/SANT	366	+	0.98	atTTATCcaa	AT1G70000;AT3G16350;AT5G47390
TFmatrixID_0362	Myb/SANT; ARR-B	794	-	0.94	tttcAGATActcc	AT5G58080
TFmatrixID_0382	NAC; NAM	444	-	1	ggTTGACtg	AT1G01720;AT1G52880;AT1G52890;AT1G69490;AT3G04070;AT3G15500;AT3G15510;AT4G27410
TFmatrixID_0382	NAC; NAM	750	+	1	caGTCAAcc	AT1G01720;AT1G52880;AT1G52890;AT1G69490;AT3G04070;AT3G15500;AT3G15510;AT4G27410
TFmatrixID_0394	NAC; NAM	676	-	0.93	taaCGCAAaaa	AT1G76420;AT2G24430;AT3G04060;AT3G15170;AT3G18400;AT3G29035;AT5G18270;AT5G53950
TFmatrixID_0396	NAC; NAM	675	-	0.95	ataACGCAaa	AT1G76420;AT2G24430;AT3G04060;AT3G15170;AT3G18400;AT3G29035;AT5G18270;AT5G53950
TFmatrixID_0412	Sox; YABBY	353	+	1	ataTAATTac	AT1G23420
TFmatrixID_0413	Sox; YABBY	665	+	1	taATCAT	AT2G26580;AT4G00180
TFmatrixID_0418	TBP	7	+	1	ATATAaa	AT1G55520;AT3G13445
TFmatrixID_0418	TBP	55	+	1	ATATAaa	AT1G55520;AT3G13445
TFmatrixID_0441	WRC; GRF	292	-	1	atTTCAGa	AT2G06200
TFmatrixID_0441	WRC; GRF	793	-	1	ttTTCAGa	AT2G06200
TFmatrixID_0442	WRKY	443	-	0.99	tggTTGACtg	AT1G18860;AT1G29280;AT1G29860;AT1G30650;AT1G55600;AT1G62300;AT1G64000;AT1G66550;AT1G66560;AT1G68150;AT1G69810;AT2G21900;AT2G34830;AT2G40740;AT2G40750;AT2G44745;AT2G46400;AT3G01970;AT3G04670;AT3G56400;AT3G58710;AT3G62340;AT4G04450;AT4G11070;AT4G18170;AT4G22070;AT4G23810;AT4G24240;AT4G39410;AT5G15130;AT5G22570;AT5G26170;AT5G28650;AT5G41570;AT5G43290;AT5G45050;AT5G45260
TFmatrixID_0442	WRKY	750	+	0.99	caGTCAAcct	AT1G18860;AT1G29280;AT1G29860;AT1G30650;AT1G55600;AT1G62300;AT1G64000;AT1G66550;AT1G66560;AT1G68150;AT1G69810;AT2G21900;AT2G34830;AT2G40740;AT2G40750;AT2G44745;AT2G46400;AT3G01970;AT3G04670;AT3G56400;AT3G58710;AT3G62340;AT4G04450;AT4G11070;AT4G18170;AT4G22070;AT4G23810;AT4G24240;AT4G39410;AT5G15130;AT5G22570;AT5G26170;AT5G28650;AT5G41570;AT5G43290;AT5G45050;AT5G45260
TFmatrixID_0444	WRKY	444	-	0.99	ggTTGACtgc	AT1G18860;AT1G29280;AT1G29860;AT1G55600;AT1G62300;AT1G64000;AT1G66550;AT1G66560;AT1G68150;AT1G69310;AT1G69810;AT1G80590;AT2G21900;AT2G34830;AT2G40740;AT2G44745;AT2G46400;AT3G01970;AT3G04670;AT3G56400;AT3G58710;AT3G62340;AT4G04450;AT4G11070;AT4G18170;AT4G22070;AT4G23810;AT4G24240;AT4G39410;AT5G15130;AT5G22570;AT5G26170;AT5G28650;AT5G41570;AT5G43290;AT5G45050
TFmatrixID_0444	WRKY	749	+	0.99	tcaGTCAAcc	AT1G18860;AT1G29280;AT1G29860;AT1G55600;AT1G62300;AT1G64000;AT1G66550;AT1G66560;AT1G68150;AT1G69310;AT1G69810;AT1G80590;AT2G21900;AT2G34830;AT2G40740;AT2G44745;AT2G46400;AT3G01970;AT3G04670;AT3G56400;AT3G58710;AT3G62340;AT4G04450;AT4G11070;AT4G18170;AT4G22070;AT4G23810;AT4G24240;AT4G39410;AT5G15130;AT5G22570;AT5G26170;AT5G28650;AT5G41570;AT5G43290;AT5G45050
TFmatrixID_0445	WRKY	445	-	1	gTTGACtg	AT1G18860;AT1G29280;AT1G29860;AT1G55600;AT1G62300;AT1G64000;AT1G68150;AT1G69810;AT1G80840;AT2G21900;AT2G34830;AT2G44745;AT3G01970;AT3G04670;AT3G58710;AT3G62340;AT4G04450;AT4G18170;AT4G22070;AT4G24240;AT4G39410;AT5G15130;AT5G26170;AT5G28650;AT5G41570;AT5G43290;AT5G45050;AT5G45260
TFmatrixID_0445	WRKY	750	+	1	caGTCAAc	AT1G18860;AT1G29280;AT1G29860;AT1G55600;AT1G62300;AT1G64000;AT1G68150;AT1G69810;AT1G80840;AT2G21900;AT2G34830;AT2G44745;AT3G01970;AT3G04670;AT3G58710;AT3G62340;AT4G04450;AT4G18170;AT4G22070;AT4G24240;AT4G39410;AT5G15130;AT5G26170;AT5G28650;AT5G41570;AT5G43290;AT5G45050;AT5G45260
TFmatrixID_0446	WRKY	443	-	0.99	tggTTGACtg	AT1G18860;AT1G29280;AT1G29860;AT1G55600;AT1G62300;AT1G64000;AT1G68150;AT1G69810;AT2G21900;AT2G23320;AT2G34830;AT2G40740;AT2G44745;AT3G01970;AT3G04670;AT3G58710;AT3G62340;AT4G04450;AT4G11070;AT4G18170;AT4G22070;AT4G23810;AT4G24240;AT4G39410;AT5G15130;AT5G22570;AT5G26170;AT5G28650;AT5G41570;AT5G43290;AT5G45050;AT5G45260
TFmatrixID_0446	WRKY	750	+	0.99	caGTCAAcct	AT1G18860;AT1G29280;AT1G29860;AT1G55600;AT1G62300;AT1G64000;AT1G68150;AT1G69810;AT2G21900;AT2G23320;AT2G34830;AT2G40740;AT2G44745;AT3G01970;AT3G04670;AT3G58710;AT3G62340;AT4G04450;AT4G11070;AT4G18170;AT4G22070;AT4G23810;AT4G24240;AT4G39410;AT5G15130;AT5G22570;AT5G26170;AT5G28650;AT5G41570;AT5G43290;AT5G45050;AT5G45260
TFmatrixID_0447	WRKY	444	-	0.99	ggTTGACtgc	AT1G18860;AT1G29280;AT1G29860;AT1G55600;AT1G62300;AT1G64000;AT1G68150;AT1G69810;AT2G21900;AT2G24570;AT2G34830;AT2G40740;AT2G44745;AT3G01970;AT3G04670;AT3G58710;AT3G62340;AT4G04450;AT4G11070;AT4G18170;AT4G22070;AT4G23810;AT4G24240;AT4G39410;AT5G15130;AT5G22570;AT5G26170;AT5G28650;AT5G41570;AT5G43290;AT5G45050;AT5G45260
TFmatrixID_0447	WRKY	749	+	0.99	tcaGTCAAcc	AT1G18860;AT1G29280;AT1G29860;AT1G55600;AT1G62300;AT1G64000;AT1G68150;AT1G69810;AT2G21900;AT2G24570;AT2G34830;AT2G40740;AT2G44745;AT3G01970;AT3G04670;AT3G58710;AT3G62340;AT4G04450;AT4G11070;AT4G18170;AT4G22070;AT4G23810;AT4G24240;AT4G39410;AT5G15130;AT5G22570;AT5G26170;AT5G28650;AT5G41570;AT5G43290;AT5G45050;AT5G45260
TFmatrixID_0448	WRKY	443	-	0.93	tggTTGACtgc	AT1G18860;AT1G29280;AT1G29860;AT1G55600;AT1G62300;AT1G64000;AT1G68150;AT1G69810;AT2G21900;AT2G25000;AT2G34830;AT2G44745;AT2G46400;AT3G01970;AT3G04670;AT3G58710;AT3G62340;AT4G04450;AT4G11070;AT4G18170;AT4G22070;AT4G24240;AT4G39410;AT5G15130;AT5G26170;AT5G28650;AT5G41570;AT5G43290;AT5G45050
TFmatrixID_0448	WRKY	749	+	0.93	tcaGTCAAcct	AT1G18860;AT1G29280;AT1G29860;AT1G55600;AT1G62300;AT1G64000;AT1G68150;AT1G69810;AT2G21900;AT2G25000;AT2G34830;AT2G44745;AT2G46400;AT3G01970;AT3G04670;AT3G58710;AT3G62340;AT4G04450;AT4G11070;AT4G18170;AT4G22070;AT4G24240;AT4G39410;AT5G15130;AT5G26170;AT5G28650;AT5G41570;AT5G43290;AT5G45050
TFmatrixID_0450	WRKY	444	-	1	ggTTGACtgc	AT1G18860;AT1G29280;AT1G29860;AT1G55600;AT1G62300;AT1G64000;AT1G68150;AT1G69810;AT2G21900;AT2G30590;AT2G34830;AT2G40740;AT2G44745;AT3G01970;AT3G04670;AT3G58710;AT3G62340;AT4G04450;AT4G11070;AT4G18170;AT4G22070;AT4G24240;AT4G39410;AT5G15130;AT5G22570;AT5G26170;AT5G28650;AT5G41570;AT5G43290;AT5G45050;AT5G45260
TFmatrixID_0450	WRKY	749	+	1	tcaGTCAAcc	AT1G18860;AT1G29280;AT1G29860;AT1G55600;AT1G62300;AT1G64000;AT1G68150;AT1G69810;AT2G21900;AT2G30590;AT2G34830;AT2G40740;AT2G44745;AT3G01970;AT3G04670;AT3G58710;AT3G62340;AT4G04450;AT4G11070;AT4G18170;AT4G22070;AT4G24240;AT4G39410;AT5G15130;AT5G22570;AT5G26170;AT5G28650;AT5G41570;AT5G43290;AT5G45050;AT5G45260
TFmatrixID_0451	WRKY	444	-	1	ggTTGACtgc	AT1G13960;AT2G03340;AT2G37260;AT2G38470;AT3G01080;AT4G12020;AT4G26440;AT4G26640;AT4G30935;AT5G07100
TFmatrixID_0451	WRKY	749	+	1	tcaGTCAAcc	AT1G13960;AT2G03340;AT2G37260;AT2G38470;AT3G01080;AT4G12020;AT4G26440;AT4G26640;AT4G30935;AT5G07100
TFmatrixID_0452	WRKY	443	-	1	tggTTGACtg	AT1G18860;AT1G29280;AT1G29860;AT1G55600;AT1G62300;AT1G64000;AT1G66550;AT1G66560;AT1G68150;AT1G69810;AT2G21900;AT2G34830;AT2G40740;AT2G40750;AT2G44745;AT2G46130;AT2G46400;AT3G01970;AT3G04670;AT3G56400;AT3G58710;AT3G62340;AT4G04450;AT4G11070;AT4G18170;AT4G22070;AT4G23810;AT4G24240;AT4G39410;AT5G15130;AT5G22570;AT5G26170;AT5G28650;AT5G41570;AT5G43290;AT5G45050;AT5G45260
TFmatrixID_0452	WRKY	750	+	1	caGTCAAcct	AT1G18860;AT1G29280;AT1G29860;AT1G55600;AT1G62300;AT1G64000;AT1G66550;AT1G66560;AT1G68150;AT1G69810;AT2G21900;AT2G34830;AT2G40740;AT2G40750;AT2G44745;AT2G46130;AT2G46400;AT3G01970;AT3G04670;AT3G56400;AT3G58710;AT3G62340;AT4G04450;AT4G11070;AT4G18170;AT4G22070;AT4G23810;AT4G24240;AT4G39410;AT5G15130;AT5G22570;AT5G26170;AT5G28650;AT5G41570;AT5G43290;AT5G45050;AT5G45260
TFmatrixID_0453	WRKY	444	-	0.96	ggTTGACt	AT1G18860;AT1G29280;AT1G29860;AT1G55600;AT1G62300;AT1G64000;AT1G66550;AT1G66560;AT1G68150;AT1G69810;AT1G80590;AT2G21900;AT2G34830;AT2G40740;AT2G40750;AT2G44745;AT2G46400;AT2G47260;AT3G01970;AT3G04670;AT3G56400;AT3G58710;AT3G62340;AT4G04450;AT4G11070;AT4G18170;AT4G22070;AT4G23810;AT4G24240;AT4G39410;AT5G15130;AT5G22570;AT5G26170;AT5G28650;AT5G41570;AT5G43290;AT5G45050
TFmatrixID_0453	WRKY	751	+	0.96	aGTCAAcc	AT1G18860;AT1G29280;AT1G29860;AT1G55600;AT1G62300;AT1G64000;AT1G66550;AT1G66560;AT1G68150;AT1G69810;AT1G80590;AT2G21900;AT2G34830;AT2G40740;AT2G40750;AT2G44745;AT2G46400;AT2G47260;AT3G01970;AT3G04670;AT3G56400;AT3G58710;AT3G62340;AT4G04450;AT4G11070;AT4G18170;AT4G22070;AT4G23810;AT4G24240;AT4G39410;AT5G15130;AT5G22570;AT5G26170;AT5G28650;AT5G41570;AT5G43290;AT5G45050
TFmatrixID_0454	WRKY	444	-	1	ggTTGACtgc	AT1G18860;AT1G29280;AT1G29860;AT1G55600;AT1G62300;AT1G64000;AT1G66550;AT1G66560;AT1G68150;AT1G69810;AT1G80590;AT2G21900;AT2G34830;AT2G40740;AT2G40750;AT2G44745;AT2G46400;AT3G01970;AT3G04670;AT3G56400;AT3G58710;AT3G62340;AT4G01250;AT4G04450;AT4G11070;AT4G18170;AT4G22070;AT4G23810;AT4G24240;AT4G39410;AT5G15130;AT5G22570;AT5G26170;AT5G28650;AT5G41570;AT5G43290;AT5G45050;AT5G45260
TFmatrixID_0454	WRKY	749	+	1	tcaGTCAAcc	AT1G18860;AT1G29280;AT1G29860;AT1G55600;AT1G62300;AT1G64000;AT1G66550;AT1G66560;AT1G68150;AT1G69810;AT1G80590;AT2G21900;AT2G34830;AT2G40740;AT2G40750;AT2G44745;AT2G46400;AT3G01970;AT3G04670;AT3G56400;AT3G58710;AT3G62340;AT4G01250;AT4G04450;AT4G11070;AT4G18170;AT4G22070;AT4G23810;AT4G24240;AT4G39410;AT5G15130;AT5G22570;AT5G26170;AT5G28650;AT5G41570;AT5G43290;AT5G45050;AT5G45260
TFmatrixID_0455	WRKY	443	-	0.97	tggTTGACtgc	AT1G18860;AT1G29280;AT1G29860;AT1G55600;AT1G62300;AT1G64000;AT1G66550;AT1G66560;AT1G68150;AT1G69810;AT2G21900;AT2G34830;AT2G40740;AT2G44745;AT2G46400;AT3G01970;AT3G04670;AT3G58710;AT3G62340;AT4G01720;AT4G04450;AT4G11070;AT4G18170;AT4G22070;AT4G23810;AT4G24240;AT4G39410;AT5G15130;AT5G26170;AT5G28650;AT5G41570;AT5G43290;AT5G45050;AT5G45260
TFmatrixID_0455	WRKY	749	+	0.97	tcaGTCAAcct	AT1G18860;AT1G29280;AT1G29860;AT1G55600;AT1G62300;AT1G64000;AT1G66550;AT1G66560;AT1G68150;AT1G69810;AT2G21900;AT2G34830;AT2G40740;AT2G44745;AT2G46400;AT3G01970;AT3G04670;AT3G58710;AT3G62340;AT4G01720;AT4G04450;AT4G11070;AT4G18170;AT4G22070;AT4G23810;AT4G24240;AT4G39410;AT5G15130;AT5G26170;AT5G28650;AT5G41570;AT5G43290;AT5G45050;AT5G45260
TFmatrixID_0456	WRKY	444	-	1	ggTTGACtgc	AT1G18860;AT1G29280;AT1G29860;AT1G55600;AT1G62300;AT1G64000;AT1G66560;AT1G68150;AT1G69810;AT1G80590;AT2G21900;AT2G34830;AT2G40740;AT2G40750;AT2G44745;AT2G46400;AT3G01970;AT3G04670;AT3G56400;AT3G58710;AT3G62340;AT4G04450;AT4G11070;AT4G18170;AT4G22070;AT4G23550;AT4G23810;AT4G24240;AT4G39410;AT5G15130;AT5G22570;AT5G26170;AT5G28650;AT5G41570;AT5G43290;AT5G45050;AT5G45260
TFmatrixID_0456	WRKY	749	+	1	tcaGTCAAcc	AT1G18860;AT1G29280;AT1G29860;AT1G55600;AT1G62300;AT1G64000;AT1G66560;AT1G68150;AT1G69810;AT1G80590;AT2G21900;AT2G34830;AT2G40740;AT2G40750;AT2G44745;AT2G46400;AT3G01970;AT3G04670;AT3G56400;AT3G58710;AT3G62340;AT4G04450;AT4G11070;AT4G18170;AT4G22070;AT4G23550;AT4G23810;AT4G24240;AT4G39410;AT5G15130;AT5G22570;AT5G26170;AT5G28650;AT5G41570;AT5G43290;AT5G45050;AT5G45260
TFmatrixID_0457	WRKY	443	-	0.99	tggTTGACtg	AT1G18860;AT1G29280;AT1G29860;AT1G55600;AT1G62300;AT1G64000;AT1G66560;AT1G68150;AT1G69810;AT2G21900;AT2G34830;AT2G40740;AT2G44745;AT2G46400;AT3G01970;AT3G04670;AT3G56400;AT3G58710;AT3G62340;AT4G04450;AT4G11070;AT4G18170;AT4G22070;AT4G23810;AT4G24240;AT4G31550;AT4G39410;AT5G15130;AT5G22570;AT5G26170;AT5G28650;AT5G41570;AT5G43290;AT5G45050;AT5G45260
TFmatrixID_0457	WRKY	750	+	0.99	caGTCAAcct	AT1G18860;AT1G29280;AT1G29860;AT1G55600;AT1G62300;AT1G64000;AT1G66560;AT1G68150;AT1G69810;AT2G21900;AT2G34830;AT2G40740;AT2G44745;AT2G46400;AT3G01970;AT3G04670;AT3G56400;AT3G58710;AT3G62340;AT4G04450;AT4G11070;AT4G18170;AT4G22070;AT4G23810;AT4G24240;AT4G31550;AT4G39410;AT5G15130;AT5G22570;AT5G26170;AT5G28650;AT5G41570;AT5G43290;AT5G45050;AT5G45260
TFmatrixID_0459	WRKY	445	-	0.92	gTTGACtg	AT1G29280;AT1G29860;AT1G64000;AT1G66550;AT1G66560;AT1G69810;AT1G80590;AT2G40740;AT2G40750;AT2G44745;AT2G46400;AT3G01970;AT3G56400;AT3G62340;AT4G11070;AT4G18170;AT4G23810;AT4G24240;AT5G01900;AT5G22570;AT5G26170;AT5G41570;AT5G43290;AT5G45050;AT5G45260
TFmatrixID_0459	WRKY	750	+	0.92	caGTCAAc	AT1G29280;AT1G29860;AT1G64000;AT1G66550;AT1G66560;AT1G69810;AT1G80590;AT2G40740;AT2G40750;AT2G44745;AT2G46400;AT3G01970;AT3G56400;AT3G62340;AT4G11070;AT4G18170;AT4G23810;AT4G24240;AT5G01900;AT5G22570;AT5G26170;AT5G41570;AT5G43290;AT5G45050;AT5G45260
TFmatrixID_0460	WRKY	445	-	1	gTTGACtg	AT1G18860;AT1G29280;AT1G29860;AT1G55600;AT1G62300;AT1G64000;AT1G66550;AT1G66560;AT1G68150;AT1G69810;AT2G21900;AT2G34830;AT2G40740;AT2G40750;AT2G44745;AT3G01970;AT3G04670;AT3G56400;AT3G58710;AT3G62340;AT4G04450;AT4G11070;AT4G18170;AT4G22070;AT4G23810;AT4G24240;AT4G39410;AT5G13080;AT5G15130;AT5G22570;AT5G26170;AT5G28650;AT5G41570;AT5G43290;AT5G45050;AT5G45260
TFmatrixID_0460	WRKY	750	+	1	caGTCAAc	AT1G18860;AT1G29280;AT1G29860;AT1G55600;AT1G62300;AT1G64000;AT1G66550;AT1G66560;AT1G68150;AT1G69810;AT2G21900;AT2G34830;AT2G40740;AT2G40750;AT2G44745;AT3G01970;AT3G04670;AT3G56400;AT3G58710;AT3G62340;AT4G04450;AT4G11070;AT4G18170;AT4G22070;AT4G23810;AT4G24240;AT4G39410;AT5G13080;AT5G15130;AT5G22570;AT5G26170;AT5G28650;AT5G41570;AT5G43290;AT5G45050;AT5G45260
TFmatrixID_0461	WRKY	442	-	0.99	ttggTTGACt	AT1G18860;AT1G29280;AT1G62300;AT1G64000;AT1G66550;AT1G66560;AT1G68150;AT1G80590;AT2G34830;AT2G40740;AT2G40750;AT2G44745;AT2G46400;AT3G01970;AT3G04670;AT3G56400;AT3G58710;AT3G62340;AT4G04450;AT4G11070;AT4G22070;AT4G23810;AT4G24240;AT4G39410;AT5G15130;AT5G22570;AT5G24110;AT5G26170;AT5G28650;AT5G41570;AT5G43290;AT5G45050;AT5G45260
TFmatrixID_0461	WRKY	751	+	0.99	aGTCAAcctt	AT1G18860;AT1G29280;AT1G62300;AT1G64000;AT1G66550;AT1G66560;AT1G68150;AT1G80590;AT2G34830;AT2G40740;AT2G40750;AT2G44745;AT2G46400;AT3G01970;AT3G04670;AT3G56400;AT3G58710;AT3G62340;AT4G04450;AT4G11070;AT4G22070;AT4G23810;AT4G24240;AT4G39410;AT5G15130;AT5G22570;AT5G24110;AT5G26170;AT5G28650;AT5G41570;AT5G43290;AT5G45050;AT5G45260
TFmatrixID_0462	WRKY	444	-	1	ggTTGACtg	AT1G18860;AT1G29280;AT1G29860;AT1G55600;AT1G62300;AT1G64000;AT1G66550;AT1G66560;AT1G68150;AT1G69810;AT1G80590;AT2G21900;AT2G34830;AT2G44745;AT3G01970;AT3G04670;AT3G58710;AT3G62340;AT4G04450;AT4G11070;AT4G18170;AT4G22070;AT4G23810;AT4G24240;AT4G39410;AT5G15130;AT5G22570;AT5G26170;AT5G28650;AT5G41570;AT5G43290;AT5G45050;AT5G45260;AT5G46350
TFmatrixID_0462	WRKY	750	+	1	caGTCAAcc	AT1G18860;AT1G29280;AT1G29860;AT1G55600;AT1G62300;AT1G64000;AT1G66550;AT1G66560;AT1G68150;AT1G69810;AT1G80590;AT2G21900;AT2G34830;AT2G44745;AT3G01970;AT3G04670;AT3G58710;AT3G62340;AT4G04450;AT4G11070;AT4G18170;AT4G22070;AT4G23810;AT4G24240;AT4G39410;AT5G15130;AT5G22570;AT5G26170;AT5G28650;AT5G41570;AT5G43290;AT5G45050;AT5G45260;AT5G46350
TFmatrixID_0463	WRKY	444	-	1	ggTTGACtgc	AT1G18860;AT1G29280;AT1G29860;AT1G55600;AT1G62300;AT1G64000;AT1G66550;AT1G66560;AT1G68150;AT1G69810;AT1G80590;AT2G21900;AT2G34830;AT2G40740;AT2G40750;AT2G44745;AT2G46400;AT3G01970;AT3G04670;AT3G56400;AT3G58710;AT3G62340;AT4G04450;AT4G11070;AT4G18170;AT4G22070;AT4G23810;AT4G24240;AT4G39410;AT5G15130;AT5G22570;AT5G26170;AT5G28650;AT5G41570;AT5G43290;AT5G45050;AT5G45260;AT5G49520
TFmatrixID_0463	WRKY	749	+	1	tcaGTCAAcc	AT1G18860;AT1G29280;AT1G29860;AT1G55600;AT1G62300;AT1G64000;AT1G66550;AT1G66560;AT1G68150;AT1G69810;AT1G80590;AT2G21900;AT2G34830;AT2G40740;AT2G40750;AT2G44745;AT2G46400;AT3G01970;AT3G04670;AT3G56400;AT3G58710;AT3G62340;AT4G04450;AT4G11070;AT4G18170;AT4G22070;AT4G23810;AT4G24240;AT4G39410;AT5G15130;AT5G22570;AT5G26170;AT5G28650;AT5G41570;AT5G43290;AT5G45050;AT5G45260;AT5G49520
TFmatrixID_0464	WRKY	444	-	1	ggTTGACtg	AT1G18860;AT1G29280;AT1G29860;AT1G55600;AT1G62300;AT1G64000;AT1G66550;AT1G66560;AT1G68150;AT1G69810;AT1G80590;AT2G21900;AT2G34830;AT2G40740;AT2G40750;AT2G44745;AT2G46400;AT3G01970;AT3G04670;AT3G56400;AT3G58710;AT3G62340;AT4G04450;AT4G11070;AT4G18170;AT4G22070;AT4G23810;AT4G24240;AT4G39410;AT5G15130;AT5G22570;AT5G26170;AT5G28650;AT5G41570;AT5G43290;AT5G45050;AT5G45260;AT5G52830
TFmatrixID_0464	WRKY	750	+	1	caGTCAAcc	AT1G18860;AT1G29280;AT1G29860;AT1G55600;AT1G62300;AT1G64000;AT1G66550;AT1G66560;AT1G68150;AT1G69810;AT1G80590;AT2G21900;AT2G34830;AT2G40740;AT2G40750;AT2G44745;AT2G46400;AT3G01970;AT3G04670;AT3G56400;AT3G58710;AT3G62340;AT4G04450;AT4G11070;AT4G18170;AT4G22070;AT4G23810;AT4G24240;AT4G39410;AT5G15130;AT5G22570;AT5G26170;AT5G28650;AT5G41570;AT5G43290;AT5G45050;AT5G45260;AT5G52830
TFmatrixID_0466	WRKY	444	-	1	ggTTGACtgc	AT1G18860;AT1G29280;AT1G29860;AT1G55600;AT1G62300;AT1G64000;AT1G68150;AT1G69810;AT2G21900;AT2G34830;AT2G44745;AT3G01970;AT3G04670;AT3G58710;AT3G62340;AT4G04450;AT4G18170;AT4G22070;AT4G24240;AT4G39410;AT5G15130;AT5G26170;AT5G28650;AT5G41570;AT5G43290;AT5G45050;AT5G64810
TFmatrixID_0466	WRKY	749	+	1	tcaGTCAAcc	AT1G18860;AT1G29280;AT1G29860;AT1G55600;AT1G62300;AT1G64000;AT1G68150;AT1G69810;AT2G21900;AT2G34830;AT2G44745;AT3G01970;AT3G04670;AT3G58710;AT3G62340;AT4G04450;AT4G18170;AT4G22070;AT4G24240;AT4G39410;AT5G15130;AT5G26170;AT5G28650;AT5G41570;AT5G43290;AT5G45050;AT5G64810
TFmatrixID_0471	Homeodomain; HD-ZIP; bZIP	60	+	0.99	aATAATtt	AT1G69780;AT3G01220;AT3G01470;AT5G15150
TFmatrixID_0471	Homeodomain; HD-ZIP; bZIP	377	-	0.99	aaATTATt	AT1G69780;AT3G01220;AT3G01470;AT5G15150
TFmatrixID_0484	Homeodomain; HD-ZIP; bZIP	373	-	0.92	caacaaaTTATTg	AT1G26960;AT1G69780;AT3G01220;AT5G15150;AT5G65310
TFmatrixID_0491	TBP	699	-	0.91	cgttattATATAtgatcatga	AT1G55520;AT3G13445
TFmatrixID_0517	Homeodomain; HD-ZIP; bZIP	58	+	0.93	taAATAAtttaa	AT1G69780;AT3G01220;AT3G01470;AT5G15150
TFmatrixID_0517	Homeodomain; HD-ZIP; bZIP	375	-	0.96	acaaaTTATTgt	AT1G69780;AT3G01220;AT3G01470;AT5G15150
TFmatrixID_0527	AP2; B3; RAV	820	-	1	cagCAACAtaaa	AT1G13260
TFmatrixID_0534	WRKY	446	-	0.87	TTGACtgcgcc	AT1G13960;AT2G03340;AT2G04880;AT2G37260;AT3G01080;AT4G12020;AT4G26440;AT4G26640;AT4G30935;AT5G07100
TFmatrixID_0540	Homeodomain; HD-ZIP; bZIP	57	+	0.91	ataAATAAtttaat	AT1G69780;AT3G01220;AT3G01470;AT5G15150
TFmatrixID_0540	Homeodomain; HD-ZIP; bZIP	374	-	0.95	aacaaaTTATTgtt	AT1G69780;AT3G01220;AT3G01470;AT5G15150
TFmatrixID_0541	Homeodomain; HD-ZIP; bZIP	377	-	0.94	aaaTTATTg	AT1G26960;AT1G69780;AT3G01220;AT5G15150;AT5G65310
TFmatrixID_0560	AP2; B3; RAV	820	-	1	cagCAACAtaaa	AT1G13260
TFmatrixID_0569	TBP	7	+	0.99	atATAAAaagaatag	AT1G55520;AT3G13445
TFmatrixID_0569	TBP	55	+	0.96	atATAAAtaatttaa	AT1G55520;AT3G13445
TFmatrixID_0569	TBP	425	+	0.98	gtATAAAatagcagt	AT1G55520;AT3G13445
TFmatrixID_0570	TBP	424	+	0.95	agtaTAAAAt	AT1G55520;AT3G13445
TFmatrixID_0571	TBP	56	+	1	tATAAAta	AT1G55520;AT3G13445
TFmatrixID_0571	TBP	253	+	0.96	aATAAAta	AT1G55520;AT3G13445
TFmatrixID_0571	TBP	365	-	0.97	aaTTTATc	AT1G55520;AT3G13445
TFmatrixID_0572	TBP	699	-	0.91	cgttattATATAtgatcatga	AT1G55520;AT3G13445
TFmatrixID_0585	TBP	6	+	0.97	catATAAAaag	AT1G55520;AT3G13445
TFmatrixID_0585	TBP	54	+	0.98	catATAAAtaa	AT1G55520;AT3G13445
TFmatrixID_0585	TBP	424	+	0.99	agtATAAAata	AT1G55520;AT3G13445
TFmatrixID_0589	MYB	509	+	0.93	gcAACCAgcc	AT5G12870
TFmatrixID_0590	MYB	697	-	0.95	tCCGTTatta	AT1G17950
TFmatrixID_0596	AP2; ERF	852	+	0.95	gcCGCCGccc	AT1G74930
TFmatrixID_0598	AP2; ERF	846	+	0.98	gccGCCGCcg	AT3G16770
TFmatrixID_0598	AP2; ERF	849	+	0.98	gccGCCGCcg	AT3G16770
TFmatrixID_0598	AP2; ERF	852	+	0.98	gccGCCGCcc	AT3G16770
TFmatrixID_0601	AP2; ERF	846	+	0.97	gcCGCCGccg	AT1G43160
TFmatrixID_0601	AP2; ERF	849	+	0.97	gcCGCCGccg	AT1G43160
TFmatrixID_0606	AP2; ERF	846	+	0.94	gcCGCCGccg	AT4G34410
TFmatrixID_0606	AP2; ERF	849	+	0.94	gcCGCCGccg	AT4G34410
TFmatrixID_0606	AP2; ERF	852	+	0.93	gcCGCCGccc	AT4G34410
TFmatrixID_0629	WRKY	443	+	0.91	tggTTGACtg	AT2G44745
TFmatrixID_0629	WRKY	750	-	0.91	caGTCAAcct	AT2G44745
TFmatrixID_0631	WRKY	443	+	0.92	tggTTGACtg	AT5G22570
TFmatrixID_0631	WRKY	750	-	0.92	caGTCAAcct	AT5G22570
TFmatrixID_0632	WRKY	443	+	0.88	tggTTGACtg	AT3G01970
TFmatrixID_0632	WRKY	750	-	0.88	caGTCAAcct	AT3G01970
TFmatrixID_0634	Sox; YABBY	664	-	0.97	ataATCATat	AT2G26580
TFmatrixID_0638	Dof	212	+	0.99	aaAAAGAtta	AT5G65590
TF_motif_seq_0014	bZIP	761	-	0.7	ttgttGTCAT	AT5G06950
TF_motif_seq_0019	bZIP	412	+	0.7	CCACGaatcc	AT3G54620;AT4G02640
TF_motif_seq_0067	HB-PHD	567	+	0.73	CTAATtttatt	AT4G29940
TF_motif_seq_0072	HD-ZIP	481	-	0.82	tcattgAATGC	AT5G52170
TF_motif_seq_0080	AP2; ERF	766	-	0.73	gtcatcTCTTA	AT3G16770
TF_motif_seq_0237	GATA; tify	86	-	1	AATCC	AT1G51600;AT2G45050;AT3G06740;AT3G16870;AT3G21175;AT3G24050;AT3G54810;AT3G60530;AT4G17570;AT4G24470;AT4G26150;AT4G32890;AT4G34680;AT5G25830;AT5G26930;AT5G56860;AT5G66320;AT2G18380;AT3G50870;AT4G36620
TF_motif_seq_0237	GATA; tify	106	+	1	TGATG	AT1G51600;AT2G45050;AT3G06740;AT3G16870;AT3G21175;AT3G24050;AT3G54810;AT3G60530;AT4G17570;AT4G24470;AT4G26150;AT4G32890;AT4G34680;AT5G25830;AT5G26930;AT5G56860;AT5G66320;AT2G18380;AT3G50870;AT4G36620
TF_motif_seq_0237	GATA; tify	157	-	1	TATCG	AT1G51600;AT2G45050;AT3G06740;AT3G16870;AT3G21175;AT3G24050;AT3G54810;AT3G60530;AT4G17570;AT4G24470;AT4G26150;AT4G32890;AT4G34680;AT5G25830;AT5G26930;AT5G56860;AT5G66320;AT2G18380;AT3G50870;AT4G36620
TF_motif_seq_0237	GATA; tify	187	+	1	TGATG	AT1G51600;AT2G45050;AT3G06740;AT3G16870;AT3G21175;AT3G24050;AT3G54810;AT3G60530;AT4G17570;AT4G24470;AT4G26150;AT4G32890;AT4G34680;AT5G25830;AT5G26930;AT5G56860;AT5G66320;AT2G18380;AT3G50870;AT4G36620
TF_motif_seq_0237	GATA; tify	200	-	1	AATCA	AT1G51600;AT2G45050;AT3G06740;AT3G16870;AT3G21175;AT3G24050;AT3G54810;AT3G60530;AT4G17570;AT4G24470;AT4G26150;AT4G32890;AT4G34680;AT5G25830;AT5G26930;AT5G56860;AT5G66320;AT2G18380;AT3G50870;AT4G36620
TF_motif_seq_0237	GATA; tify	216	+	1	AGATT	AT1G51600;AT2G45050;AT3G06740;AT3G16870;AT3G21175;AT3G24050;AT3G54810;AT3G60530;AT4G17570;AT4G24470;AT4G26150;AT4G32890;AT4G34680;AT5G25830;AT5G26930;AT5G56860;AT5G66320;AT2G18380;AT3G50870;AT4G36620
TF_motif_seq_0237	GATA; tify	233	+	1	TGATT	AT1G51600;AT2G45050;AT3G06740;AT3G16870;AT3G21175;AT3G24050;AT3G54810;AT3G60530;AT4G17570;AT4G24470;AT4G26150;AT4G32890;AT4G34680;AT5G25830;AT5G26930;AT5G56860;AT5G66320;AT2G18380;AT3G50870;AT4G36620
TF_motif_seq_0237	GATA; tify	240	-	1	TATCT	AT1G51600;AT2G45050;AT3G06740;AT3G16870;AT3G21175;AT3G24050;AT3G54810;AT3G60530;AT4G17570;AT4G24470;AT4G26150;AT4G32890;AT4G34680;AT5G25830;AT5G26930;AT5G56860;AT5G66320;AT2G18380;AT3G50870;AT4G36620
TF_motif_seq_0237	GATA; tify	261	-	1	AATCC	AT1G51600;AT2G45050;AT3G06740;AT3G16870;AT3G21175;AT3G24050;AT3G54810;AT3G60530;AT4G17570;AT4G24470;AT4G26150;AT4G32890;AT4G34680;AT5G25830;AT5G26930;AT5G56860;AT5G66320;AT2G18380;AT3G50870;AT4G36620
TF_motif_seq_0237	GATA; tify	272	+	1	GGATT	AT1G51600;AT2G45050;AT3G06740;AT3G16870;AT3G21175;AT3G24050;AT3G54810;AT3G60530;AT4G17570;AT4G24470;AT4G26150;AT4G32890;AT4G34680;AT5G25830;AT5G26930;AT5G56860;AT5G66320;AT2G18380;AT3G50870;AT4G36620
TF_motif_seq_0237	GATA; tify	278	+	1	GGATT	AT1G51600;AT2G45050;AT3G06740;AT3G16870;AT3G21175;AT3G24050;AT3G54810;AT3G60530;AT4G17570;AT4G24470;AT4G26150;AT4G32890;AT4G34680;AT5G25830;AT5G26930;AT5G56860;AT5G66320;AT2G18380;AT3G50870;AT4G36620
TF_motif_seq_0237	GATA; tify	317	+	1	TGATT	AT1G51600;AT2G45050;AT3G06740;AT3G16870;AT3G21175;AT3G24050;AT3G54810;AT3G60530;AT4G17570;AT4G24470;AT4G26150;AT4G32890;AT4G34680;AT5G25830;AT5G26930;AT5G56860;AT5G66320;AT2G18380;AT3G50870;AT4G36620
TF_motif_seq_0237	GATA; tify	339	-	1	TATCG	AT1G51600;AT2G45050;AT3G06740;AT3G16870;AT3G21175;AT3G24050;AT3G54810;AT3G60530;AT4G17570;AT4G24470;AT4G26150;AT4G32890;AT4G34680;AT5G25830;AT5G26930;AT5G56860;AT5G66320;AT2G18380;AT3G50870;AT4G36620
TF_motif_seq_0237	GATA; tify	369	-	1	TATCC	AT1G51600;AT2G45050;AT3G06740;AT3G16870;AT3G21175;AT3G24050;AT3G54810;AT3G60530;AT4G17570;AT4G24470;AT4G26150;AT4G32890;AT4G34680;AT5G25830;AT5G26930;AT5G56860;AT5G66320;AT2G18380;AT3G50870;AT4G36620
TF_motif_seq_0237	GATA; tify	417	-	1	AATCC	AT1G51600;AT2G45050;AT3G06740;AT3G16870;AT3G21175;AT3G24050;AT3G54810;AT3G60530;AT4G17570;AT4G24470;AT4G26150;AT4G32890;AT4G34680;AT5G25830;AT5G26930;AT5G56860;AT5G66320;AT2G18380;AT3G50870;AT4G36620
TF_motif_seq_0237	GATA; tify	463	-	1	CATCA	AT1G51600;AT2G45050;AT3G06740;AT3G16870;AT3G21175;AT3G24050;AT3G54810;AT3G60530;AT4G17570;AT4G24470;AT4G26150;AT4G32890;AT4G34680;AT5G25830;AT5G26930;AT5G56860;AT5G66320;AT2G18380;AT3G50870;AT4G36620
TF_motif_seq_0237	GATA; tify	479	-	1	CATCA	AT1G51600;AT2G45050;AT3G06740;AT3G16870;AT3G21175;AT3G24050;AT3G54810;AT3G60530;AT4G17570;AT4G24470;AT4G26150;AT4G32890;AT4G34680;AT5G25830;AT5G26930;AT5G56860;AT5G66320;AT2G18380;AT3G50870;AT4G36620
TF_motif_seq_0237	GATA; tify	526	-	1	AATCT	AT1G51600;AT2G45050;AT3G06740;AT3G16870;AT3G21175;AT3G24050;AT3G54810;AT3G60530;AT4G17570;AT4G24470;AT4G26150;AT4G32890;AT4G34680;AT5G25830;AT5G26930;AT5G56860;AT5G66320;AT2G18380;AT3G50870;AT4G36620
TF_motif_seq_0237	GATA; tify	592	-	1	TATCG	AT1G51600;AT2G45050;AT3G06740;AT3G16870;AT3G21175;AT3G24050;AT3G54810;AT3G60530;AT4G17570;AT4G24470;AT4G26150;AT4G32890;AT4G34680;AT5G25830;AT5G26930;AT5G56860;AT5G66320;AT2G18380;AT3G50870;AT4G36620
TF_motif_seq_0237	GATA; tify	666	-	1	AATCA	AT1G51600;AT2G45050;AT3G06740;AT3G16870;AT3G21175;AT3G24050;AT3G54810;AT3G60530;AT4G17570;AT4G24470;AT4G26150;AT4G32890;AT4G34680;AT5G25830;AT5G26930;AT5G56860;AT5G66320;AT2G18380;AT3G50870;AT4G36620
TF_motif_seq_0237	GATA; tify	695	-	1	TATCC	AT1G51600;AT2G45050;AT3G06740;AT3G16870;AT3G21175;AT3G24050;AT3G54810;AT3G60530;AT4G17570;AT4G24470;AT4G26150;AT4G32890;AT4G34680;AT5G25830;AT5G26930;AT5G56860;AT5G66320;AT2G18380;AT3G50870;AT4G36620
TF_motif_seq_0237	GATA; tify	711	+	1	TGATC	AT1G51600;AT2G45050;AT3G06740;AT3G16870;AT3G21175;AT3G24050;AT3G54810;AT3G60530;AT4G17570;AT4G24470;AT4G26150;AT4G32890;AT4G34680;AT5G25830;AT5G26930;AT5G56860;AT5G66320;AT2G18380;AT3G50870;AT4G36620
TF_motif_seq_0237	GATA; tify	712	-	1	GATCA	AT1G51600;AT2G45050;AT3G06740;AT3G16870;AT3G21175;AT3G24050;AT3G54810;AT3G60530;AT4G17570;AT4G24470;AT4G26150;AT4G32890;AT4G34680;AT5G25830;AT5G26930;AT5G56860;AT5G66320;AT2G18380;AT3G50870;AT4G36620
TF_motif_seq_0237	GATA; tify	729	-	1	CATCA	AT1G51600;AT2G45050;AT3G06740;AT3G16870;AT3G21175;AT3G24050;AT3G54810;AT3G60530;AT4G17570;AT4G24470;AT4G26150;AT4G32890;AT4G34680;AT5G25830;AT5G26930;AT5G56860;AT5G66320;AT2G18380;AT3G50870;AT4G36620
TF_motif_seq_0237	GATA; tify	768	-	1	CATCT	AT1G51600;AT2G45050;AT3G06740;AT3G16870;AT3G21175;AT3G24050;AT3G54810;AT3G60530;AT4G17570;AT4G24470;AT4G26150;AT4G32890;AT4G34680;AT5G25830;AT5G26930;AT5G56860;AT5G66320;AT2G18380;AT3G50870;AT4G36620
TF_motif_seq_0237	GATA; tify	781	-	1	AATCC	AT1G51600;AT2G45050;AT3G06740;AT3G16870;AT3G21175;AT3G24050;AT3G54810;AT3G60530;AT4G17570;AT4G24470;AT4G26150;AT4G32890;AT4G34680;AT5G25830;AT5G26930;AT5G56860;AT5G66320;AT2G18380;AT3G50870;AT4G36620
TF_motif_seq_0237	GATA; tify	798	+	1	AGATA	AT1G51600;AT2G45050;AT3G06740;AT3G16870;AT3G21175;AT3G24050;AT3G54810;AT3G60530;AT4G17570;AT4G24470;AT4G26150;AT4G32890;AT4G34680;AT5G25830;AT5G26930;AT5G56860;AT5G66320;AT2G18380;AT3G50870;AT4G36620
TF_motif_seq_0237	GATA; tify	816	-	1	TATCC	AT1G51600;AT2G45050;AT3G06740;AT3G16870;AT3G21175;AT3G24050;AT3G54810;AT3G60530;AT4G17570;AT4G24470;AT4G26150;AT4G32890;AT4G34680;AT5G25830;AT5G26930;AT5G56860;AT5G66320;AT2G18380;AT3G50870;AT4G36620
TF_motif_seq_0237	GATA; tify	842	-	1	CATCG	AT1G51600;AT2G45050;AT3G06740;AT3G16870;AT3G21175;AT3G24050;AT3G54810;AT3G60530;AT4G17570;AT4G24470;AT4G26150;AT4G32890;AT4G34680;AT5G25830;AT5G26930;AT5G56860;AT5G66320;AT2G18380;AT3G50870;AT4G36620
TF_motif_seq_0237	GATA; tify	871	+	1	AGATG	AT1G51600;AT2G45050;AT3G06740;AT3G16870;AT3G21175;AT3G24050;AT3G54810;AT3G60530;AT4G17570;AT4G24470;AT4G26150;AT4G32890;AT4G34680;AT5G25830;AT5G26930;AT5G56860;AT5G66320;AT2G18380;AT3G50870;AT4G36620
TF_motif_seq_0239	Dof	13	+	1	AAAGA	AT1G29160;AT1G64620;AT2G37590;AT3G21270;AT3G45610;AT3G47500;AT4G38000;AT5G39660;AT5G60200;AT5G60850;AT5G62940;AT2G46590;AT1G07640;AT1G21340;AT1G26790;AT1G47655;AT1G51700;AT1G69570;AT2G28510;AT2G28810;AT2G34140;AT3G50410;AT3G55370;AT3G61850;AT4G00940;AT4G21050;AT4G21080;AT4G24060;AT5G02460;AT5G62430;AT5G65590;AT5G66940
TF_motif_seq_0239	Dof	25	+	1	AAAGG	AT1G29160;AT1G64620;AT2G37590;AT3G21270;AT3G45610;AT3G47500;AT4G38000;AT5G39660;AT5G60200;AT5G60850;AT5G62940;AT2G46590;AT1G07640;AT1G21340;AT1G26790;AT1G47655;AT1G51700;AT1G69570;AT2G28510;AT2G28810;AT2G34140;AT3G50410;AT3G55370;AT3G61850;AT4G00940;AT4G21050;AT4G21080;AT4G24060;AT5G02460;AT5G62430;AT5G65590;AT5G66940
TF_motif_seq_0239	Dof	26	+	1	AAGGT	AT1G29160;AT1G64620;AT2G37590;AT3G21270;AT3G45610;AT3G47500;AT4G38000;AT5G39660;AT5G60200;AT5G60850;AT5G62940;AT2G46590;AT1G07640;AT1G21340;AT1G26790;AT1G47655;AT1G51700;AT1G69570;AT2G28510;AT2G28810;AT2G34140;AT3G50410;AT3G55370;AT3G61850;AT4G00940;AT4G21050;AT4G21080;AT4G24060;AT5G02460;AT5G62430;AT5G65590;AT5G66940
TF_motif_seq_0239	Dof	32	+	1	AAAGG	AT1G29160;AT1G64620;AT2G37590;AT3G21270;AT3G45610;AT3G47500;AT4G38000;AT5G39660;AT5G60200;AT5G60850;AT5G62940;AT2G46590;AT1G07640;AT1G21340;AT1G26790;AT1G47655;AT1G51700;AT1G69570;AT2G28510;AT2G28810;AT2G34140;AT3G50410;AT3G55370;AT3G61850;AT4G00940;AT4G21050;AT4G21080;AT4G24060;AT5G02460;AT5G62430;AT5G65590;AT5G66940
TF_motif_seq_0239	Dof	33	+	1	AAGGT	AT1G29160;AT1G64620;AT2G37590;AT3G21270;AT3G45610;AT3G47500;AT4G38000;AT5G39660;AT5G60200;AT5G60850;AT5G62940;AT2G46590;AT1G07640;AT1G21340;AT1G26790;AT1G47655;AT1G51700;AT1G69570;AT2G28510;AT2G28810;AT2G34140;AT3G50410;AT3G55370;AT3G61850;AT4G00940;AT4G21050;AT4G21080;AT4G24060;AT5G02460;AT5G62430;AT5G65590;AT5G66940
TF_motif_seq_0239	Dof	88	-	1	TCCTT	AT1G29160;AT1G64620;AT2G37590;AT3G21270;AT3G45610;AT3G47500;AT4G38000;AT5G39660;AT5G60200;AT5G60850;AT5G62940;AT2G46590;AT1G07640;AT1G21340;AT1G26790;AT1G47655;AT1G51700;AT1G69570;AT2G28510;AT2G28810;AT2G34140;AT3G50410;AT3G55370;AT3G61850;AT4G00940;AT4G21050;AT4G21080;AT4G24060;AT5G02460;AT5G62430;AT5G65590;AT5G66940
TF_motif_seq_0239	Dof	89	-	1	CCTTT	AT1G29160;AT1G64620;AT2G37590;AT3G21270;AT3G45610;AT3G47500;AT4G38000;AT5G39660;AT5G60200;AT5G60850;AT5G62940;AT2G46590;AT1G07640;AT1G21340;AT1G26790;AT1G47655;AT1G51700;AT1G69570;AT2G28510;AT2G28810;AT2G34140;AT3G50410;AT3G55370;AT3G61850;AT4G00940;AT4G21050;AT4G21080;AT4G24060;AT5G02460;AT5G62430;AT5G65590;AT5G66940
TF_motif_seq_0239	Dof	113	-	1	TCTTT	AT1G29160;AT1G64620;AT2G37590;AT3G21270;AT3G45610;AT3G47500;AT4G38000;AT5G39660;AT5G60200;AT5G60850;AT5G62940;AT2G46590;AT1G07640;AT1G21340;AT1G26790;AT1G47655;AT1G51700;AT1G69570;AT2G28510;AT2G28810;AT2G34140;AT3G50410;AT3G55370;AT3G61850;AT4G00940;AT4G21050;AT4G21080;AT4G24060;AT5G02460;AT5G62430;AT5G65590;AT5G66940
TF_motif_seq_0239	Dof	168	+	1	AAAGC	AT1G29160;AT1G64620;AT2G37590;AT3G21270;AT3G45610;AT3G47500;AT4G38000;AT5G39660;AT5G60200;AT5G60850;AT5G62940;AT2G46590;AT1G07640;AT1G21340;AT1G26790;AT1G47655;AT1G51700;AT1G69570;AT2G28510;AT2G28810;AT2G34140;AT3G50410;AT3G55370;AT3G61850;AT4G00940;AT4G21050;AT4G21080;AT4G24060;AT5G02460;AT5G62430;AT5G65590;AT5G66940
TF_motif_seq_0239	Dof	208	+	1	AAAGA	AT1G29160;AT1G64620;AT2G37590;AT3G21270;AT3G45610;AT3G47500;AT4G38000;AT5G39660;AT5G60200;AT5G60850;AT5G62940;AT2G46590;AT1G07640;AT1G21340;AT1G26790;AT1G47655;AT1G51700;AT1G69570;AT2G28510;AT2G28810;AT2G34140;AT3G50410;AT3G55370;AT3G61850;AT4G00940;AT4G21050;AT4G21080;AT4G24060;AT5G02460;AT5G62430;AT5G65590;AT5G66940
TF_motif_seq_0239	Dof	214	+	1	AAAGA	AT1G29160;AT1G64620;AT2G37590;AT3G21270;AT3G45610;AT3G47500;AT4G38000;AT5G39660;AT5G60200;AT5G60850;AT5G62940;AT2G46590;AT1G07640;AT1G21340;AT1G26790;AT1G47655;AT1G51700;AT1G69570;AT2G28510;AT2G28810;AT2G34140;AT3G50410;AT3G55370;AT3G61850;AT4G00940;AT4G21050;AT4G21080;AT4G24060;AT5G02460;AT5G62430;AT5G65590;AT5G66940
TF_motif_seq_0239	Dof	229	+	1	AAAGT	AT1G29160;AT1G64620;AT2G37590;AT3G21270;AT3G45610;AT3G47500;AT4G38000;AT5G39660;AT5G60200;AT5G60850;AT5G62940;AT2G46590;AT1G07640;AT1G21340;AT1G26790;AT1G47655;AT1G51700;AT1G69570;AT2G28510;AT2G28810;AT2G34140;AT3G50410;AT3G55370;AT3G61850;AT4G00940;AT4G21050;AT4G21080;AT4G24060;AT5G02460;AT5G62430;AT5G65590;AT5G66940
TF_motif_seq_0239	Dof	284	+	1	AAGGC	AT1G29160;AT1G64620;AT2G37590;AT3G21270;AT3G45610;AT3G47500;AT4G38000;AT5G39660;AT5G60200;AT5G60850;AT5G62940;AT2G46590;AT1G07640;AT1G21340;AT1G26790;AT1G47655;AT1G51700;AT1G69570;AT2G28510;AT2G28810;AT2G34140;AT3G50410;AT3G55370;AT3G61850;AT4G00940;AT4G21050;AT4G21080;AT4G24060;AT5G02460;AT5G62430;AT5G65590;AT5G66940
TF_motif_seq_0239	Dof	299	+	1	AAAGG	AT1G29160;AT1G64620;AT2G37590;AT3G21270;AT3G45610;AT3G47500;AT4G38000;AT5G39660;AT5G60200;AT5G60850;AT5G62940;AT2G46590;AT1G07640;AT1G21340;AT1G26790;AT1G47655;AT1G51700;AT1G69570;AT2G28510;AT2G28810;AT2G34140;AT3G50410;AT3G55370;AT3G61850;AT4G00940;AT4G21050;AT4G21080;AT4G24060;AT5G02460;AT5G62430;AT5G65590;AT5G66940
TF_motif_seq_0239	Dof	300	+	1	AAGGG	AT1G29160;AT1G64620;AT2G37590;AT3G21270;AT3G45610;AT3G47500;AT4G38000;AT5G39660;AT5G60200;AT5G60850;AT5G62940;AT2G46590;AT1G07640;AT1G21340;AT1G26790;AT1G47655;AT1G51700;AT1G69570;AT2G28510;AT2G28810;AT2G34140;AT3G50410;AT3G55370;AT3G61850;AT4G00940;AT4G21050;AT4G21080;AT4G24060;AT5G02460;AT5G62430;AT5G65590;AT5G66940
TF_motif_seq_0239	Dof	499	-	1	GCCTT	AT1G29160;AT1G64620;AT2G37590;AT3G21270;AT3G45610;AT3G47500;AT4G38000;AT5G39660;AT5G60200;AT5G60850;AT5G62940;AT2G46590;AT1G07640;AT1G21340;AT1G26790;AT1G47655;AT1G51700;AT1G69570;AT2G28510;AT2G28810;AT2G34140;AT3G50410;AT3G55370;AT3G61850;AT4G00940;AT4G21050;AT4G21080;AT4G24060;AT5G02460;AT5G62430;AT5G65590;AT5G66940
TF_motif_seq_0239	Dof	500	-	1	CCTTT	AT1G29160;AT1G64620;AT2G37590;AT3G21270;AT3G45610;AT3G47500;AT4G38000;AT5G39660;AT5G60200;AT5G60850;AT5G62940;AT2G46590;AT1G07640;AT1G21340;AT1G26790;AT1G47655;AT1G51700;AT1G69570;AT2G28510;AT2G28810;AT2G34140;AT3G50410;AT3G55370;AT3G61850;AT4G00940;AT4G21050;AT4G21080;AT4G24060;AT5G02460;AT5G62430;AT5G65590;AT5G66940
TF_motif_seq_0239	Dof	756	-	1	ACCTT	AT1G29160;AT1G64620;AT2G37590;AT3G21270;AT3G45610;AT3G47500;AT4G38000;AT5G39660;AT5G60200;AT5G60850;AT5G62940;AT2G46590;AT1G07640;AT1G21340;AT1G26790;AT1G47655;AT1G51700;AT1G69570;AT2G28510;AT2G28810;AT2G34140;AT3G50410;AT3G55370;AT3G61850;AT4G00940;AT4G21050;AT4G21080;AT4G24060;AT5G02460;AT5G62430;AT5G65590;AT5G66940
TF_motif_seq_0239	Dof	757	-	1	CCTTT	AT1G29160;AT1G64620;AT2G37590;AT3G21270;AT3G45610;AT3G47500;AT4G38000;AT5G39660;AT5G60200;AT5G60850;AT5G62940;AT2G46590;AT1G07640;AT1G21340;AT1G26790;AT1G47655;AT1G51700;AT1G69570;AT2G28510;AT2G28810;AT2G34140;AT3G50410;AT3G55370;AT3G61850;AT4G00940;AT4G21050;AT4G21080;AT4G24060;AT5G02460;AT5G62430;AT5G65590;AT5G66940
TF_motif_seq_0239	Dof	869	+	1	AAAGA	AT1G29160;AT1G64620;AT2G37590;AT3G21270;AT3G45610;AT3G47500;AT4G38000;AT5G39660;AT5G60200;AT5G60850;AT5G62940;AT2G46590;AT1G07640;AT1G21340;AT1G26790;AT1G47655;AT1G51700;AT1G69570;AT2G28510;AT2G28810;AT2G34140;AT3G50410;AT3G55370;AT3G61850;AT4G00940;AT4G21050;AT4G21080;AT4G24060;AT5G02460;AT5G62430;AT5G65590;AT5G66940
TF_motif_seq_0239	Dof	882	-	1	GCCTT	AT1G29160;AT1G64620;AT2G37590;AT3G21270;AT3G45610;AT3G47500;AT4G38000;AT5G39660;AT5G60200;AT5G60850;AT5G62940;AT2G46590;AT1G07640;AT1G21340;AT1G26790;AT1G47655;AT1G51700;AT1G69570;AT2G28510;AT2G28810;AT2G34140;AT3G50410;AT3G55370;AT3G61850;AT4G00940;AT4G21050;AT4G21080;AT4G24060;AT5G02460;AT5G62430;AT5G65590;AT5G66940
TF_motif_seq_0241	ZF-HD	42	+	1	ATTAG	AT1G75240
TF_motif_seq_0241	ZF-HD	61	-	1	ATAAT	AT1G75240
TF_motif_seq_0241	ZF-HD	66	-	1	TTAAT	AT1G75240
TF_motif_seq_0241	ZF-HD	121	-	1	TTAAT	AT1G75240
TF_motif_seq_0241	ZF-HD	182	+	1	ATTAA	AT1G75240
TF_motif_seq_0241	ZF-HD	183	-	1	TTAAT	AT1G75240
TF_motif_seq_0241	ZF-HD	198	-	1	ATAAT	AT1G75240
TF_motif_seq_0241	ZF-HD	218	+	1	ATTAA	AT1G75240
TF_motif_seq_0241	ZF-HD	355	-	1	ATAAT	AT1G75240
TF_motif_seq_0241	ZF-HD	358	+	1	ATTAC	AT1G75240
TF_motif_seq_0241	ZF-HD	379	+	1	ATTAT	AT1G75240
TF_motif_seq_0241	ZF-HD	388	-	1	ATAAT	AT1G75240
TF_motif_seq_0241	ZF-HD	547	-	1	ATAAT	AT1G75240
TF_motif_seq_0241	ZF-HD	567	-	1	CTAAT	AT1G75240
TF_motif_seq_0241	ZF-HD	664	-	1	ATAAT	AT1G75240
TF_motif_seq_0241	ZF-HD	672	-	1	ATAAT	AT1G75240
TF_motif_seq_0241	ZF-HD	691	+	1	ATTAT	AT1G75240
TF_motif_seq_0241	ZF-HD	703	+	1	ATTAT	AT1G75240
TF_motif_seq_0243	GATA; tify	156	-	1	CTATC	AT1G51600;AT2G45050;AT3G06740;AT3G16870;AT3G21175;AT3G24050;AT3G54810;AT3G60530;AT4G17570;AT4G24470;AT4G26150;AT4G32890;AT4G34680;AT5G25830;AT5G26930;AT5G56860;AT5G66320;AT2G18380;AT3G50870;AT4G36620
TF_motif_seq_0243	GATA; tify	239	-	1	TTATC	AT1G51600;AT2G45050;AT3G06740;AT3G16870;AT3G21175;AT3G24050;AT3G54810;AT3G60530;AT4G17570;AT4G24470;AT4G26150;AT4G32890;AT4G34680;AT5G25830;AT5G26930;AT5G56860;AT5G66320;AT2G18380;AT3G50870;AT4G36620
TF_motif_seq_0243	GATA; tify	338	-	1	CTATC	AT1G51600;AT2G45050;AT3G06740;AT3G16870;AT3G21175;AT3G24050;AT3G54810;AT3G60530;AT4G17570;AT4G24470;AT4G26150;AT4G32890;AT4G34680;AT5G25830;AT5G26930;AT5G56860;AT5G66320;AT2G18380;AT3G50870;AT4G36620
TF_motif_seq_0243	GATA; tify	368	-	1	TTATC	AT1G51600;AT2G45050;AT3G06740;AT3G16870;AT3G21175;AT3G24050;AT3G54810;AT3G60530;AT4G17570;AT4G24470;AT4G26150;AT4G32890;AT4G34680;AT5G25830;AT5G26930;AT5G56860;AT5G66320;AT2G18380;AT3G50870;AT4G36620
TF_motif_seq_0243	GATA; tify	591	-	1	ATATC	AT1G51600;AT2G45050;AT3G06740;AT3G16870;AT3G21175;AT3G24050;AT3G54810;AT3G60530;AT4G17570;AT4G24470;AT4G26150;AT4G32890;AT4G34680;AT5G25830;AT5G26930;AT5G56860;AT5G66320;AT2G18380;AT3G50870;AT4G36620
TF_motif_seq_0243	GATA; tify	694	-	1	ATATC	AT1G51600;AT2G45050;AT3G06740;AT3G16870;AT3G21175;AT3G24050;AT3G54810;AT3G60530;AT4G17570;AT4G24470;AT4G26150;AT4G32890;AT4G34680;AT5G25830;AT5G26930;AT5G56860;AT5G66320;AT2G18380;AT3G50870;AT4G36620
TF_motif_seq_0243	GATA; tify	799	+	1	GATAC	AT1G51600;AT2G45050;AT3G06740;AT3G16870;AT3G21175;AT3G24050;AT3G54810;AT3G60530;AT4G17570;AT4G24470;AT4G26150;AT4G32890;AT4G34680;AT5G25830;AT5G26930;AT5G56860;AT5G66320;AT2G18380;AT3G50870;AT4G36620
TF_motif_seq_0243	GATA; tify	815	-	1	ATATC	AT1G51600;AT2G45050;AT3G06740;AT3G16870;AT3G21175;AT3G24050;AT3G54810;AT3G60530;AT4G17570;AT4G24470;AT4G26150;AT4G32890;AT4G34680;AT5G25830;AT5G26930;AT5G56860;AT5G66320;AT2G18380;AT3G50870;AT4G36620
TF_motif_seq_0246	Homeodomain; TALE	437	-	1	AGTCA	AT1G23380;AT1G62360;AT1G70510;AT4G08150
TF_motif_seq_0246	Homeodomain; TALE	447	+	1	TGACT	AT1G23380;AT1G62360;AT1G70510;AT4G08150
TF_motif_seq_0246	Homeodomain; TALE	655	+	1	TGACA	AT1G23380;AT1G62360;AT1G70510;AT4G08150
TF_motif_seq_0246	Homeodomain; TALE	751	-	1	AGTCA	AT1G23380;AT1G62360;AT1G70510;AT4G08150
TF_motif_seq_0246	Homeodomain; TALE	765	-	1	TGTCA	AT1G23380;AT1G62360;AT1G70510;AT4G08150
TF_motif_seq_0251	TCP	889	+	1	ACCCG	AT3G27010
TF_motif_seq_0252	Myb/SANT; MYB; ARR-B;MYB;ARR-B	86	-	1	AATCC	AT2G01760;AT3G16857;AT4G16110;AT4G18020;AT4G31920;AT5G58080;AT1G67710;AT1G49190;AT2G25180;AT5G49240
TF_motif_seq_0252	Myb/SANT; MYB; ARR-B;MYB;ARR-B	216	+	1	AGATT	AT2G01760;AT3G16857;AT4G16110;AT4G18020;AT4G31920;AT5G58080;AT1G67710;AT1G49190;AT2G25180;AT5G49240
TF_motif_seq_0252	Myb/SANT; MYB; ARR-B;MYB;ARR-B	261	-	1	AATCC	AT2G01760;AT3G16857;AT4G16110;AT4G18020;AT4G31920;AT5G58080;AT1G67710;AT1G49190;AT2G25180;AT5G49240
TF_motif_seq_0252	Myb/SANT; MYB; ARR-B;MYB;ARR-B	272	+	1	GGATT	AT2G01760;AT3G16857;AT4G16110;AT4G18020;AT4G31920;AT5G58080;AT1G67710;AT1G49190;AT2G25180;AT5G49240
TF_motif_seq_0252	Myb/SANT; MYB; ARR-B;MYB;ARR-B	278	+	1	GGATT	AT2G01760;AT3G16857;AT4G16110;AT4G18020;AT4G31920;AT5G58080;AT1G67710;AT1G49190;AT2G25180;AT5G49240
TF_motif_seq_0252	Myb/SANT; MYB; ARR-B;MYB;ARR-B	417	-	1	AATCC	AT2G01760;AT3G16857;AT4G16110;AT4G18020;AT4G31920;AT5G58080;AT1G67710;AT1G49190;AT2G25180;AT5G49240
TF_motif_seq_0252	Myb/SANT; MYB; ARR-B;MYB;ARR-B	526	-	1	AATCT	AT2G01760;AT3G16857;AT4G16110;AT4G18020;AT4G31920;AT5G58080;AT1G67710;AT1G49190;AT2G25180;AT5G49240
TF_motif_seq_0252	Myb/SANT; MYB; ARR-B;MYB;ARR-B	781	-	1	AATCC	AT2G01760;AT3G16857;AT4G16110;AT4G18020;AT4G31920;AT5G58080;AT1G67710;AT1G49190;AT2G25180;AT5G49240
TF_motif_seq_0254	AP2; ERF	7	+	0.8	ATATA	AT3G14230
TF_motif_seq_0254	AP2; ERF	19	-	0.8	TAGAA	AT3G14230
TF_motif_seq_0254	AP2; ERF	37	-	0.8	TAGAA	AT3G14230
TF_motif_seq_0254	AP2; ERF	52	-	0.8	TACAT	AT3G14230
TF_motif_seq_0254	AP2; ERF	55	+	0.8	ATATA	AT3G14230
TF_motif_seq_0254	AP2; ERF	58	-	0.8	TAAAT	AT3G14230
TF_motif_seq_0254	AP2; ERF	64	+	0.8	ATTTA	AT3G14230
TF_motif_seq_0254	AP2; ERF	119	+	0.8	ATTTA	AT3G14230
TF_motif_seq_0254	AP2; ERF	136	+	0.8	AACTA	AT3G14230
TF_motif_seq_0254	AP2; ERF	139	-	0.8	TAGTT	AT3G14230
TF_motif_seq_0254	AP2; ERF	143	-	0.8	TAAAT	AT3G14230
TF_motif_seq_0254	AP2; ERF	170	+	0.8	AGCTA	AT3G14230
TF_motif_seq_0254	AP2; ERF	178	+	0.8	ATTTA	AT3G14230
TF_motif_seq_0254	AP2; ERF	215	-	0.8	AAGAT	AT3G14230
TF_motif_seq_0254	AP2; ERF	241	+	0.8	ATCTT	AT3G14230
TF_motif_seq_0254	AP2; ERF	255	-	0.8	TAAAT	AT3G14230
TF_motif_seq_0254	AP2; ERF	259	-	0.8	TAAAT	AT3G14230
TF_motif_seq_0254	AP2; ERF	262	+	0.8	ATCCA	AT3G14230
TF_motif_seq_0254	AP2; ERF	271	-	0.8	TGGAT	AT3G14230
TF_motif_seq_0254	AP2; ERF	277	-	0.8	TGGAT	AT3G14230
TF_motif_seq_0254	AP2; ERF	316	-	0.8	TTGAT	AT3G14230
TF_motif_seq_0254	AP2; ERF	323	-	0.8	TAGTT	AT3G14230
TF_motif_seq_0254	AP2; ERF	336	+	0.8	AGCTA	AT3G14230
TF_motif_seq_0254	AP2; ERF	348	-	0.8	TAGAC	AT3G14230
TF_motif_seq_0254	AP2; ERF	353	+	0.8	ATATA	AT3G14230
TF_motif_seq_0254	AP2; ERF	366	+	0.8	ATTTA	AT3G14230
TF_motif_seq_0254	AP2; ERF	370	+	0.8	ATCCA	AT3G14230
TF_motif_seq_0254	AP2; ERF	418	+	0.8	ATCCA	AT3G14230
TF_motif_seq_0254	AP2; ERF	504	-	0.8	TAGCT	AT3G14230
TF_motif_seq_0254	AP2; ERF	527	+	0.8	ATCTT	AT3G14230
TF_motif_seq_0254	AP2; ERF	615	-	0.8	TATAT	AT3G14230
TF_motif_seq_0254	AP2; ERF	643	+	0.8	AACTA	AT3G14230
TF_motif_seq_0254	AP2; ERF	648	+	0.8	AGCTA	AT3G14230
TF_motif_seq_0254	AP2; ERF	651	-	0.8	TACAT	AT3G14230
TF_motif_seq_0254	AP2; ERF	670	+	0.8	ATATA	AT3G14230
TF_motif_seq_0254	AP2; ERF	688	-	0.8	TACAT	AT3G14230
TF_motif_seq_0254	AP2; ERF	693	-	0.8	TATAT	AT3G14230
TF_motif_seq_0254	AP2; ERF	705	-	0.8	TATAT	AT3G14230
TF_motif_seq_0254	AP2; ERF	706	+	0.8	ATATA	AT3G14230
TF_motif_seq_0254	AP2; ERF	707	-	0.8	TATAT	AT3G14230
TF_motif_seq_0254	AP2; ERF	769	+	0.8	ATCTC	AT3G14230
TF_motif_seq_0254	AP2; ERF	797	-	0.8	CAGAT	AT3G14230
TF_motif_seq_0254	AP2; ERF	812	-	0.8	TACAT	AT3G14230
TF_motif_seq_0254	AP2; ERF	817	+	0.8	ATCCA	AT3G14230
TF_motif_seq_0254	AP2; ERF	865	+	0.8	AGCTA	AT3G14230
TF_motif_seq_0254	AP2; ERF	870	-	0.8	AAGAT	AT3G14230
TF_motif_seq_0255	AP2; RAV; B3	373	+	1	CAACA	AT1G25560;AT1G13260
TF_motif_seq_0255	AP2; RAV; B3	518	+	1	CAACA	AT1G25560;AT1G13260
TF_motif_seq_0255	AP2; RAV; B3	762	-	1	TGTTG	AT1G25560;AT1G13260
TF_motif_seq_0255	AP2; RAV; B3	823	+	1	CAACA	AT1G25560;AT1G13260
TF_motif_seq_0257	NF-YB;NF-YA;NF-YC	42	-	0.8	ATTAG	AT1G09030;AT1G17590;AT1G21970;AT1G30500;AT1G54160;AT1G54830;AT1G56170;AT1G72830;AT2G38880;AT2G47810;AT3G05690;AT3G14020;AT3G20910;AT3G53340;AT4G14540;AT5G06510;AT5G12840;AT5G27910;AT5G38140;AT5G47640;AT5G47670;AT5G50470;AT5G50480
TF_motif_seq_0257	NF-YB;NF-YA;NF-YC	71	-	0.8	ATTGT	AT1G09030;AT1G17590;AT1G21970;AT1G30500;AT1G54160;AT1G54830;AT1G56170;AT1G72830;AT2G38880;AT2G47810;AT3G05690;AT3G14020;AT3G20910;AT3G53340;AT4G14540;AT5G06510;AT5G12840;AT5G27910;AT5G38140;AT5G47640;AT5G47670;AT5G50470;AT5G50480
TF_motif_seq_0257	NF-YB;NF-YA;NF-YC	84	+	0.8	CGAAT	AT1G09030;AT1G17590;AT1G21970;AT1G30500;AT1G54160;AT1G54830;AT1G56170;AT1G72830;AT2G38880;AT2G47810;AT3G05690;AT3G14020;AT3G20910;AT3G53340;AT4G14540;AT5G06510;AT5G12840;AT5G27910;AT5G38140;AT5G47640;AT5G47670;AT5G50470;AT5G50480
TF_motif_seq_0257	NF-YB;NF-YA;NF-YC	145	-	0.8	AATGG	AT1G09030;AT1G17590;AT1G21970;AT1G30500;AT1G54160;AT1G54830;AT1G56170;AT1G72830;AT2G38880;AT2G47810;AT3G05690;AT3G14020;AT3G20910;AT3G53340;AT4G14540;AT5G06510;AT5G12840;AT5G27910;AT5G38140;AT5G47640;AT5G47670;AT5G50470;AT5G50480
TF_motif_seq_0257	NF-YB;NF-YA;NF-YC	264	+	0.8	CCAAA	AT1G09030;AT1G17590;AT1G21970;AT1G30500;AT1G54160;AT1G54830;AT1G56170;AT1G72830;AT2G38880;AT2G47810;AT3G05690;AT3G14020;AT3G20910;AT3G53340;AT4G14540;AT5G06510;AT5G12840;AT5G27910;AT5G38140;AT5G47640;AT5G47670;AT5G50470;AT5G50480
TF_motif_seq_0257	NF-YB;NF-YA;NF-YC	269	-	0.8	CTTGG	AT1G09030;AT1G17590;AT1G21970;AT1G30500;AT1G54160;AT1G54830;AT1G56170;AT1G72830;AT2G38880;AT2G47810;AT3G05690;AT3G14020;AT3G20910;AT3G53340;AT4G14540;AT5G06510;AT5G12840;AT5G27910;AT5G38140;AT5G47640;AT5G47670;AT5G50470;AT5G50480
TF_motif_seq_0257	NF-YB;NF-YA;NF-YC	274	-	0.8	ATTTG	AT1G09030;AT1G17590;AT1G21970;AT1G30500;AT1G54160;AT1G54830;AT1G56170;AT1G72830;AT2G38880;AT2G47810;AT3G05690;AT3G14020;AT3G20910;AT3G53340;AT4G14540;AT5G06510;AT5G12840;AT5G27910;AT5G38140;AT5G47640;AT5G47670;AT5G50470;AT5G50480
TF_motif_seq_0257	NF-YB;NF-YA;NF-YC	275	-	0.8	TTTGG	AT1G09030;AT1G17590;AT1G21970;AT1G30500;AT1G54160;AT1G54830;AT1G56170;AT1G72830;AT2G38880;AT2G47810;AT3G05690;AT3G14020;AT3G20910;AT3G53340;AT4G14540;AT5G06510;AT5G12840;AT5G27910;AT5G38140;AT5G47640;AT5G47670;AT5G50470;AT5G50480
TF_motif_seq_0257	NF-YB;NF-YA;NF-YC	280	-	0.8	ATTGA	AT1G09030;AT1G17590;AT1G21970;AT1G30500;AT1G54160;AT1G54830;AT1G56170;AT1G72830;AT2G38880;AT2G47810;AT3G05690;AT3G14020;AT3G20910;AT3G53340;AT4G14540;AT5G06510;AT5G12840;AT5G27910;AT5G38140;AT5G47640;AT5G47670;AT5G50470;AT5G50480
TF_motif_seq_0257	NF-YB;NF-YA;NF-YC	340	-	0.8	ATCGG	AT1G09030;AT1G17590;AT1G21970;AT1G30500;AT1G54160;AT1G54830;AT1G56170;AT1G72830;AT2G38880;AT2G47810;AT3G05690;AT3G14020;AT3G20910;AT3G53340;AT4G14540;AT5G06510;AT5G12840;AT5G27910;AT5G38140;AT5G47640;AT5G47670;AT5G50470;AT5G50480
TF_motif_seq_0257	NF-YB;NF-YA;NF-YC	372	+	0.8	CCAAC	AT1G09030;AT1G17590;AT1G21970;AT1G30500;AT1G54160;AT1G54830;AT1G56170;AT1G72830;AT2G38880;AT2G47810;AT3G05690;AT3G14020;AT3G20910;AT3G53340;AT4G14540;AT5G06510;AT5G12840;AT5G27910;AT5G38140;AT5G47640;AT5G47670;AT5G50470;AT5G50480
TF_motif_seq_0257	NF-YB;NF-YA;NF-YC	376	+	0.8	CAAAT	AT1G09030;AT1G17590;AT1G21970;AT1G30500;AT1G54160;AT1G54830;AT1G56170;AT1G72830;AT2G38880;AT2G47810;AT3G05690;AT3G14020;AT3G20910;AT3G53340;AT4G14540;AT5G06510;AT5G12840;AT5G27910;AT5G38140;AT5G47640;AT5G47670;AT5G50470;AT5G50480
TF_motif_seq_0257	NF-YB;NF-YA;NF-YC	382	-	0.8	ATTGT	AT1G09030;AT1G17590;AT1G21970;AT1G30500;AT1G54160;AT1G54830;AT1G56170;AT1G72830;AT2G38880;AT2G47810;AT3G05690;AT3G14020;AT3G20910;AT3G53340;AT4G14540;AT5G06510;AT5G12840;AT5G27910;AT5G38140;AT5G47640;AT5G47670;AT5G50470;AT5G50480
TF_motif_seq_0257	NF-YB;NF-YA;NF-YC	393	-	0.8	ATTGA	AT1G09030;AT1G17590;AT1G21970;AT1G30500;AT1G54160;AT1G54830;AT1G56170;AT1G72830;AT2G38880;AT2G47810;AT3G05690;AT3G14020;AT3G20910;AT3G53340;AT4G14540;AT5G06510;AT5G12840;AT5G27910;AT5G38140;AT5G47640;AT5G47670;AT5G50470;AT5G50480
TF_motif_seq_0257	NF-YB;NF-YA;NF-YC	415	+	0.8	CGAAT	AT1G09030;AT1G17590;AT1G21970;AT1G30500;AT1G54160;AT1G54830;AT1G56170;AT1G72830;AT2G38880;AT2G47810;AT3G05690;AT3G14020;AT3G20910;AT3G53340;AT4G14540;AT5G06510;AT5G12840;AT5G27910;AT5G38140;AT5G47640;AT5G47670;AT5G50470;AT5G50480
TF_motif_seq_0257	NF-YB;NF-YA;NF-YC	441	-	1	ATTGG	AT1G09030;AT1G17590;AT1G21970;AT1G30500;AT1G54160;AT1G54830;AT1G56170;AT1G72830;AT2G38880;AT2G47810;AT3G05690;AT3G14020;AT3G20910;AT3G53340;AT4G14540;AT5G06510;AT5G12840;AT5G27910;AT5G38140;AT5G47640;AT5G47670;AT5G50470;AT5G50480
TF_motif_seq_0257	NF-YB;NF-YA;NF-YC	483	-	0.8	ATTGA	AT1G09030;AT1G17590;AT1G21970;AT1G30500;AT1G54160;AT1G54830;AT1G56170;AT1G72830;AT2G38880;AT2G47810;AT3G05690;AT3G14020;AT3G20910;AT3G53340;AT4G14540;AT5G06510;AT5G12840;AT5G27910;AT5G38140;AT5G47640;AT5G47670;AT5G50470;AT5G50480
TF_motif_seq_0257	NF-YB;NF-YA;NF-YC	517	+	0.8	CCAAC	AT1G09030;AT1G17590;AT1G21970;AT1G30500;AT1G54160;AT1G54830;AT1G56170;AT1G72830;AT2G38880;AT2G47810;AT3G05690;AT3G14020;AT3G20910;AT3G53340;AT4G14540;AT5G06510;AT5G12840;AT5G27910;AT5G38140;AT5G47640;AT5G47670;AT5G50470;AT5G50480
TF_motif_seq_0257	NF-YB;NF-YA;NF-YC	524	+	1	CCAAT	AT1G09030;AT1G17590;AT1G21970;AT1G30500;AT1G54160;AT1G54830;AT1G56170;AT1G72830;AT2G38880;AT2G47810;AT3G05690;AT3G14020;AT3G20910;AT3G53340;AT4G14540;AT5G06510;AT5G12840;AT5G27910;AT5G38140;AT5G47640;AT5G47670;AT5G50470;AT5G50480
TF_motif_seq_0257	NF-YB;NF-YA;NF-YC	533	-	0.8	AATGG	AT1G09030;AT1G17590;AT1G21970;AT1G30500;AT1G54160;AT1G54830;AT1G56170;AT1G72830;AT2G38880;AT2G47810;AT3G05690;AT3G14020;AT3G20910;AT3G53340;AT4G14540;AT5G06510;AT5G12840;AT5G27910;AT5G38140;AT5G47640;AT5G47670;AT5G50470;AT5G50480
TF_motif_seq_0257	NF-YB;NF-YA;NF-YC	556	-	0.8	TTTGG	AT1G09030;AT1G17590;AT1G21970;AT1G30500;AT1G54160;AT1G54830;AT1G56170;AT1G72830;AT2G38880;AT2G47810;AT3G05690;AT3G14020;AT3G20910;AT3G53340;AT4G14540;AT5G06510;AT5G12840;AT5G27910;AT5G38140;AT5G47640;AT5G47670;AT5G50470;AT5G50480
TF_motif_seq_0257	NF-YB;NF-YA;NF-YC	567	+	0.8	CTAAT	AT1G09030;AT1G17590;AT1G21970;AT1G30500;AT1G54160;AT1G54830;AT1G56170;AT1G72830;AT2G38880;AT2G47810;AT3G05690;AT3G14020;AT3G20910;AT3G53340;AT4G14540;AT5G06510;AT5G12840;AT5G27910;AT5G38140;AT5G47640;AT5G47670;AT5G50470;AT5G50480
TF_motif_seq_0257	NF-YB;NF-YA;NF-YC	588	+	0.8	ACAAT	AT1G09030;AT1G17590;AT1G21970;AT1G30500;AT1G54160;AT1G54830;AT1G56170;AT1G72830;AT2G38880;AT2G47810;AT3G05690;AT3G14020;AT3G20910;AT3G53340;AT4G14540;AT5G06510;AT5G12840;AT5G27910;AT5G38140;AT5G47640;AT5G47670;AT5G50470;AT5G50480
TF_motif_seq_0257	NF-YB;NF-YA;NF-YC	623	-	0.8	CTTGG	AT1G09030;AT1G17590;AT1G21970;AT1G30500;AT1G54160;AT1G54830;AT1G56170;AT1G72830;AT2G38880;AT2G47810;AT3G05690;AT3G14020;AT3G20910;AT3G53340;AT4G14540;AT5G06510;AT5G12840;AT5G27910;AT5G38140;AT5G47640;AT5G47670;AT5G50470;AT5G50480
TF_motif_seq_0257	NF-YB;NF-YA;NF-YC	629	+	0.8	CGAAT	AT1G09030;AT1G17590;AT1G21970;AT1G30500;AT1G54160;AT1G54830;AT1G56170;AT1G72830;AT2G38880;AT2G47810;AT3G05690;AT3G14020;AT3G20910;AT3G53340;AT4G14540;AT5G06510;AT5G12840;AT5G27910;AT5G38140;AT5G47640;AT5G47670;AT5G50470;AT5G50480
TF_motif_seq_0257	NF-YB;NF-YA;NF-YC	720	-	0.8	ATTTG	AT1G09030;AT1G17590;AT1G21970;AT1G30500;AT1G54160;AT1G54830;AT1G56170;AT1G72830;AT2G38880;AT2G47810;AT3G05690;AT3G14020;AT3G20910;AT3G53340;AT4G14540;AT5G06510;AT5G12840;AT5G27910;AT5G38140;AT5G47640;AT5G47670;AT5G50470;AT5G50480
TF_motif_seq_0257	NF-YB;NF-YA;NF-YC	733	-	0.8	ATTGC	AT1G09030;AT1G17590;AT1G21970;AT1G30500;AT1G54160;AT1G54830;AT1G56170;AT1G72830;AT2G38880;AT2G47810;AT3G05690;AT3G14020;AT3G20910;AT3G53340;AT4G14540;AT5G06510;AT5G12840;AT5G27910;AT5G38140;AT5G47640;AT5G47670;AT5G50470;AT5G50480
TF_motif_seq_0257	NF-YB;NF-YA;NF-YC	805	+	0.8	CCATT	AT1G09030;AT1G17590;AT1G21970;AT1G30500;AT1G54160;AT1G54830;AT1G56170;AT1G72830;AT2G38880;AT2G47810;AT3G05690;AT3G14020;AT3G20910;AT3G53340;AT4G14540;AT5G06510;AT5G12840;AT5G27910;AT5G38140;AT5G47640;AT5G47670;AT5G50470;AT5G50480
TF_motif_seq_0258	Dehydrin	83	+	0.8	CCGAA	U01377
TF_motif_seq_0258	Dehydrin	340	-	0.8	ATCGG	U01377
TF_motif_seq_0258	Dehydrin	372	+	0.8	CCAAC	U01377
TF_motif_seq_0258	Dehydrin	517	+	0.8	CCAAC	U01377
TF_motif_seq_0258	Dehydrin	596	-	0.8	GTCGC	U01377
TF_motif_seq_0258	Dehydrin	847	+	0.8	CCGCC	U01377
TF_motif_seq_0258	Dehydrin	850	+	0.8	CCGCC	U01377
TF_motif_seq_0258	Dehydrin	853	+	0.8	CCGCC	U01377
TF_motif_seq_0258	Dehydrin	856	+	0.8	CCGCC	U01377
TF_motif_seq_0258	Dehydrin	875	-	0.8	GTCGC	U01377
TF_motif_seq_0258	Dehydrin	891	+	0.8	CCGGC	U01377
TF_motif_seq_0267	Trihelix	124	-	0.8	ATAAC	AT5G01380
TF_motif_seq_0267	Trihelix	141	+	0.8	GTTAA	AT5G01380
TF_motif_seq_0267	Trihelix	165	-	0.8	GTAAA	AT5G01380
TF_motif_seq_0267	Trihelix	311	-	0.8	ATAAC	AT5G01380
TF_motif_seq_0267	Trihelix	358	+	0.8	ATTAC	AT5G01380
TF_motif_seq_0267	Trihelix	385	+	0.8	GTTAT	AT5G01380
TF_motif_seq_0267	Trihelix	408	+	0.8	GTTTC	AT5G01380
TF_motif_seq_0267	Trihelix	509	-	0.8	GCAAC	AT5G01380
TF_motif_seq_0267	Trihelix	537	-	0.8	GCAAC	AT5G01380
TF_motif_seq_0267	Trihelix	606	-	0.8	GTAAA	AT5G01380
TF_motif_seq_0267	Trihelix	635	+	0.8	CTTAC	AT5G01380
TF_motif_seq_0267	Trihelix	649	+	0.8	GCTAC	AT5G01380
TF_motif_seq_0267	Trihelix	675	-	0.8	ATAAC	AT5G01380
TF_motif_seq_0267	Trihelix	700	+	0.8	GTTAT	AT5G01380
TF_motif_seq_0267	Trihelix	773	+	0.8	CTTAC	AT5G01380
TF_motif_seq_0267	Trihelix	799	+	0.8	GATAC	AT5G01380
TF_motif_seq_0267	Trihelix	822	-	0.8	GCAAC	AT5G01380
TF_motif_seq_0270	WRKY	437	-	1	AGTCA	AT1G13960;AT1G18860;AT1G29280;AT1G29860;AT1G30650;AT1G55600;AT1G62300;AT1G64000;AT1G66550;AT1G68150;AT1G69310;AT1G69810;AT1G80590;AT1G80840;AT2G03340;AT2G23320;AT2G24570;AT2G25000;AT2G30250;AT2G30590;AT2G34830;AT2G37260;AT2G38470;AT2G40740;AT2G40750;AT2G44745;AT2G46130;AT2G46400;AT2G47260;AT3G01080;AT3G01970;AT3G04670;AT3G56400;AT3G58710;AT4G01250;AT4G01720;AT4G04450;AT4G12020;AT4G18170;AT4G22070…
TF_motif_seq_0270	WRKY	447	+	1	TGACT	AT1G13960;AT1G18860;AT1G29280;AT1G29860;AT1G30650;AT1G55600;AT1G62300;AT1G64000;AT1G66550;AT1G68150;AT1G69310;AT1G69810;AT1G80590;AT1G80840;AT2G03340;AT2G23320;AT2G24570;AT2G25000;AT2G30250;AT2G30590;AT2G34830;AT2G37260;AT2G38470;AT2G40740;AT2G40750;AT2G44745;AT2G46130;AT2G46400;AT2G47260;AT3G01080;AT3G01970;AT3G04670;AT3G56400;AT3G58710;AT4G01250;AT4G01720;AT4G04450;AT4G12020;AT4G18170;AT4G22070…
TF_motif_seq_0270	WRKY	751	-	1	AGTCA	AT1G13960;AT1G18860;AT1G29280;AT1G29860;AT1G30650;AT1G55600;AT1G62300;AT1G64000;AT1G66550;AT1G68150;AT1G69310;AT1G69810;AT1G80590;AT1G80840;AT2G03340;AT2G23320;AT2G24570;AT2G25000;AT2G30250;AT2G30590;AT2G34830;AT2G37260;AT2G38470;AT2G40740;AT2G40750;AT2G44745;AT2G46130;AT2G46400;AT2G47260;AT3G01080;AT3G01970;AT3G04670;AT3G56400;AT3G58710;AT4G01250;AT4G01720;AT4G04450;AT4G12020;AT4G18170;AT4G22070…
TF_motif_seq_0271	bZIP	106	+	0.8	TGATG	AT1G77920;AT3G12250;AT5G06950;AT5G06960;AT5G10030;AT5G65210;AT1G22070
TF_motif_seq_0271	bZIP	187	+	0.8	TGATG	AT1G77920;AT3G12250;AT5G06950;AT5G06960;AT5G10030;AT5G65210;AT1G22070
TF_motif_seq_0271	bZIP	282	+	0.8	TGAAG	AT1G77920;AT3G12250;AT5G06950;AT5G06960;AT5G10030;AT5G65210;AT1G22070
TF_motif_seq_0271	bZIP	437	-	0.8	AGTCA	AT1G77920;AT3G12250;AT5G06950;AT5G06960;AT5G10030;AT5G65210;AT1G22070
TF_motif_seq_0271	bZIP	447	+	0.8	TGACT	AT1G77920;AT3G12250;AT5G06950;AT5G06960;AT5G10030;AT5G65210;AT1G22070
TF_motif_seq_0271	bZIP	453	-	0.8	CGCCA	AT1G77920;AT3G12250;AT5G06950;AT5G06960;AT5G10030;AT5G65210;AT1G22070
TF_motif_seq_0271	bZIP	463	-	0.8	CATCA	AT1G77920;AT3G12250;AT5G06950;AT5G06960;AT5G10030;AT5G65210;AT1G22070
TF_motif_seq_0271	bZIP	479	-	0.8	CATCA	AT1G77920;AT3G12250;AT5G06950;AT5G06960;AT5G10030;AT5G65210;AT1G22070
TF_motif_seq_0271	bZIP	595	-	0.8	CGTCG	AT1G77920;AT3G12250;AT5G06950;AT5G06960;AT5G10030;AT5G65210;AT1G22070
TF_motif_seq_0271	bZIP	605	-	0.8	CGTAA	AT1G77920;AT3G12250;AT5G06950;AT5G06960;AT5G10030;AT5G65210;AT1G22070
TF_motif_seq_0271	bZIP	626	+	0.8	GGACG	AT1G77920;AT3G12250;AT5G06950;AT5G06960;AT5G10030;AT5G65210;AT1G22070
TF_motif_seq_0271	bZIP	655	+	0.8	TGACA	AT1G77920;AT3G12250;AT5G06950;AT5G06960;AT5G10030;AT5G65210;AT1G22070
TF_motif_seq_0271	bZIP	676	+	0.8	TAACG	AT1G77920;AT3G12250;AT5G06950;AT5G06960;AT5G10030;AT5G65210;AT1G22070
TF_motif_seq_0271	bZIP	699	-	0.8	CGTTA	AT1G77920;AT3G12250;AT5G06950;AT5G06960;AT5G10030;AT5G65210;AT1G22070
TF_motif_seq_0271	bZIP	729	-	0.8	CATCA	AT1G77920;AT3G12250;AT5G06950;AT5G06960;AT5G10030;AT5G65210;AT1G22070
TF_motif_seq_0271	bZIP	751	-	0.8	AGTCA	AT1G77920;AT3G12250;AT5G06950;AT5G06960;AT5G10030;AT5G65210;AT1G22070
TF_motif_seq_0271	bZIP	765	-	0.8	TGTCA	AT1G77920;AT3G12250;AT5G06950;AT5G06960;AT5G10030;AT5G65210;AT1G22070
TF_motif_seq_0271	bZIP	788	-	0.8	CCTCA	AT1G77920;AT3G12250;AT5G06950;AT5G06960;AT5G10030;AT5G65210;AT1G22070
TF_motif_seq_0271	bZIP	874	+	0.8	TGTCG	AT1G77920;AT3G12250;AT5G06950;AT5G06960;AT5G10030;AT5G65210;AT1G22070
TF_motif_seq_0271	bZIP	884	-	0.8	CTTCA	AT1G77920;AT3G12250;AT5G06950;AT5G06960;AT5G10030;AT5G65210;AT1G22070
TF_motif_seq_0271	bZIP	892	-	0.8	CGGCA	AT1G77920;AT3G12250;AT5G06950;AT5G06960;AT5G10030;AT5G65210;AT1G22070
TF_motif_seq_0281	bZIP	14	+	1	AAGAAt	AT1G68640
TF_motif_seq_0281	bZIP	778	+	1	AAGAAt	AT1G68640
TF_motif_seq_0287	bZIP	434	-	1	aGCAGT	AT1G43700
TF_motif_seq_0298	bHLH	100	-	1	cATGTG	AT1G32640
TF_motif_seq_0300	bHLH	100	+	0.83	CATGTg	AT1G09530;AT2G20180;AT4G17880;AT5G46760
TF_motif_seq_0300	bHLH	100	-	0.83	cATGTG	AT1G09530;AT2G20180;AT4G17880;AT5G46760
TF_motif_seq_0300	bHLH	621	+	0.83	CACTTg	AT1G09530;AT2G20180;AT4G17880;AT5G46760
TF_motif_seq_0300	bHLH	621	-	0.83	cACTTG	AT1G09530;AT2G20180;AT4G17880;AT5G46760
TF_motif_seq_0301	bHLH	100	-	1	cATGTG	AT1G32640
TF_motif_seq_0301	bHLH	621	+	1	CACTTg	AT1G32640
TF_motif_seq_0302	bHLH	100	+	1	CATGTg	AT5G08130;AT3G26744
TF_motif_seq_0302	bHLH	100	-	1	cATGTG	AT5G08130;AT3G26744
TF_motif_seq_0302	bHLH	621	+	1	CACTTg	AT5G08130;AT3G26744
TF_motif_seq_0302	bHLH	621	-	1	cACTTG	AT5G08130;AT3G26744
TF_motif_seq_0305	NAC; NAM	100	+	1	CATGTg	AT1G52890;AT3G15500;AT4G27410
TF_motif_seq_0313	(Others)	698	+	1	CCGTTa	D14712
TF_motif_seq_0331	TCP	889	-	1	ACCCGg	AT3G27010
TF_motif_seq_0339	WRKY	446	+	1	TTGACt	AT1G13960;AT1G18860;AT1G29280;AT1G29860;AT1G30650;AT1G55600;AT1G62300;AT1G64000;AT1G66550;AT1G68150;AT1G69310;AT1G69810;AT1G80590;AT1G80840;AT2G03340;AT2G23320;AT2G24570;AT2G25000;AT2G30250;AT2G30590;AT2G34830;AT2G37260;AT2G38470;AT2G40740;AT2G40750;AT2G44745;AT2G46130;AT2G46400;AT2G47260;AT3G01080;AT3G01970;AT3G04670;AT3G56400;AT3G58710;AT4G01250;AT4G01720;AT4G04450;AT4G12020;AT4G18170;AT4G22070…
TF_motif_seq_0339	WRKY	751	-	1	aGTCAA	AT1G13960;AT1G18860;AT1G29280;AT1G29860;AT1G30650;AT1G55600;AT1G62300;AT1G64000;AT1G66550;AT1G68150;AT1G69310;AT1G69810;AT1G80590;AT1G80840;AT2G03340;AT2G23320;AT2G24570;AT2G25000;AT2G30250;AT2G30590;AT2G34830;AT2G37260;AT2G38470;AT2G40740;AT2G40750;AT2G44745;AT2G46130;AT2G46400;AT2G47260;AT3G01080;AT3G01970;AT3G04670;AT3G56400;AT3G58710;AT4G01250;AT4G01720;AT4G04450;AT4G12020;AT4G18170;AT4G22070…
TF_motif_seq_0349	(Others)	339	-	0.86	taTCGGT	X67670;X67671
TF_motif_seq_0349	(Others)	874	-	0.86	tgTCGCT	X67670;X67671
TF_motif_seq_0410	bHLH	3	-	0.75	aaaCATAT	AT1G32640
TF_motif_seq_0410	bHLH	51	+	0.75	ATACAtat	AT1G32640
TF_motif_seq_0410	bHLH	51	-	0.75	ataCATAT	AT1G32640
TF_motif_seq_0410	bHLH	349	-	0.75	agaCATAT	AT1G32640
TF_motif_seq_0410	bHLH	412	-	0.75	ccaCGAAT	AT1G32640
TF_motif_seq_0410	bHLH	580	-	0.75	actTGTAT	AT1G32640
TF_motif_seq_0410	bHLH	811	+	0.75	ATACAtat	AT1G32640
TF_motif_seq_0410	bHLH	811	-	0.75	ataCATAT	AT1G32640
TF_motif_seq_0444	Homeodomain; HD-ZIP;HD-ZIP	116	-	0.97	ttcATTTA	AT4G21750;AT4G04890
TF_motif_seq_0444	Homeodomain; HD-ZIP;HD-ZIP	175	-	0.86	tgaATTTA	AT4G21750;AT4G04890
TF_motif_seq_0444	Homeodomain; HD-ZIP;HD-ZIP	259	+	0.86	TAAATcca	AT4G21750;AT4G04890
TF_motif_seq_0472	Homeodomain; bZIP; HD-ZIP	377	-	0.88	aaatTATTG	AT5G65310
TF_motif_seq_0472	Homeodomain; bZIP; HD-ZIP	436	-	0.88	cagtCATTG	AT5G65310
TF_motif_seq_0508	SBP	603	+	0.75	ctCGTAAaa	AT1G20980;AT1G27360;AT1G27370;AT1G53160;AT1G69170;AT1G76580;AT2G33810;AT2G42200;AT2G47070;AT3G15270;AT3G57920;AT3G60030;AT5G18830;AT5G43270
TF_motif_seq_0508	SBP	624	-	0.88	ttGGACGaa	AT1G20980;AT1G27360;AT1G27370;AT1G53160;AT1G69170;AT1G76580;AT2G33810;AT2G42200;AT2G47070;AT3G15270;AT3G57920;AT3G60030;AT5G18830;AT5G43270
TF_motif_seq_0508	SBP	633	+	0.75	taCTTACac	AT1G20980;AT1G27360;AT1G27370;AT1G53160;AT1G69170;AT1G76580;AT2G33810;AT2G42200;AT2G47070;AT3G15270;AT3G57920;AT3G60030;AT5G18830;AT5G43270
TF_motif_seq_0508	SBP	771	+	0.75	ctCTTACaa	AT1G20980;AT1G27360;AT1G27370;AT1G53160;AT1G69170;AT1G76580;AT2G33810;AT2G42200;AT2G47070;AT3G15270;AT3G57920;AT3G60030;AT5G18830;AT5G43270
TF_motif_seq_0508	SBP	808	+	0.75	ttCATACat	AT1G20980;AT1G27360;AT1G27370;AT1G53160;AT1G69170;AT1G76580;AT2G33810;AT2G42200;AT2G47070;AT3G15270;AT3G57920;AT3G60030;AT5G18830;AT5G43270
TFmatrixID_0644	B3	206	-	0.78	ataaagAAAAAgattaaaaaaaaaaagtg	AT3G18990
TFmatrixID_0648	B3	215	-	0.88	aagattaAAAAAaaaaagt	AT3G18990
TFmatrixID_0648	B3	216	-	0.92	agattaaAAAAAaaaagtg	AT3G18990
TFmatrixID_0648	B3	217	-	0.9	gattaaaAAAAAaaagtga	AT3G18990
TFmatrixID_0648	B3	218	-	0.9	attaaaaAAAAAaagtgat	AT3G18990
TFmatrixID_0651	B3	185	+	1	aatGATGAataaaat	AT5G18090
TFmatrixID_0656	AP2; ERF	836	+	0.99	gcctggcatcGCCGCcgc	AT2G31230
TFmatrixID_0656	AP2; ERF	839	+	0.99	tggcatcgccGCCGCcgc	AT2G31230
TFmatrixID_0656	AP2; ERF	842	+	0.99	catcgccgccGCCGCcgc	AT2G31230
TFmatrixID_0656	AP2; ERF	845	+	0.98	cgccgccgccGCCGCccc	AT2G31230
TFmatrixID_0659	ERF	839	+	0.9	tggcatcgccgccgCCGCCg	AT1G71450
TFmatrixID_0659	ERF	842	+	0.96	catcgccgccgccgCCGCCc	AT1G71450
TFmatrixID_0660	AP2; ERF	835	+	0.93	agcctggcatcgcCGCCGccg	AT3G20310
TFmatrixID_0660	AP2; ERF	838	+	0.96	ctggcatcgccgcCGCCGccg	AT3G20310
TFmatrixID_0660	AP2; ERF	841	+	0.96	gcatcgccgccgcCGCCGccc	AT3G20310
TFmatrixID_0663	AP2; ERF	843	+	0.99	atcgCCGCCgccgccgcc	AT2G33710
TFmatrixID_0663	AP2; ERF	846	+	0.99	gccgCCGCCgccgcccca	AT2G33710
TFmatrixID_0663	AP2; ERF	849	+	0.98	gccgCCGCCgccccagag	AT2G33710
TFmatrixID_0664	AP2; ERF	829	+	0.95	aaacagagcctggcatcgCCGCCg	AT5G51190
TFmatrixID_0664	AP2; ERF	832	+	0.97	cagagcctggcatcgccgCCGCCg	AT5G51190
TFmatrixID_0664	AP2; ERF	835	+	0.98	agcctggcatcgccgccgCCGCCg	AT5G51190
TFmatrixID_0664	AP2; ERF	838	+	0.97	ctggcatcgccgccgccgCCGCCc	AT5G51190
TFmatrixID_0671	AP2; ERF	839	+	0.97	tggcatcgCCGCCgc	AT2G31230
TFmatrixID_0671	AP2; ERF	842	+	0.99	catcgccgCCGCCgc	AT2G31230
TFmatrixID_0671	AP2; ERF	845	+	1	cgccgccgCCGCCgc	AT2G31230
TFmatrixID_0671	AP2; ERF	848	+	0.97	cgccgccgCCGCCcc	AT2G31230
TFmatrixID_0672	AP2; ERF	842	-	0.93	catCGCCGccgccgc	AT5G07310
TFmatrixID_0672	AP2; ERF	845	-	0.98	cgcCGCCGccgccgc	AT5G07310
TFmatrixID_0672	AP2; ERF	848	-	0.97	cgcCGCCGccgcccc	AT5G07310
TFmatrixID_0672	AP2; ERF	851	-	0.95	cgcCGCCGccccaga	AT5G07310
TFmatrixID_0674	AP2; ERF	844	-	0.98	tcgccGCCGCcgccg	AT2G44840
TFmatrixID_0674	AP2; ERF	847	-	0.98	ccgccGCCGCcgccc	AT2G44840
TFmatrixID_0675	AP2; ERF	838	-	0.94	ctggcatCGCCGccgccgcc	AT3G15210
TFmatrixID_0675	AP2; ERF	841	-	0.96	gcatcgcCGCCGccgccgcc	AT3G15210
TFmatrixID_0675	AP2; ERF	844	-	0.96	tcgccgcCGCCGccgcccca	AT3G15210
TFmatrixID_0675	AP2; ERF	847	-	0.95	ccgccgcCGCCGccccagag	AT3G15210
TFmatrixID_0676	AP2	842	+	0.91	catcgcCGCCGccgccgcccc	AT5G64750
TFmatrixID_0676	AP2	845	+	0.91	cgccgcCGCCGccgccccaga	AT5G64750
TFmatrixID_0676	AP2	848	+	0.9	cgccgcCGCCGccccagagct	AT5G64750
TFmatrixID_0677	AP2; ERF	842	+	0.99	catcgcCGCCGccg	AT1G28160
TFmatrixID_0677	AP2; ERF	845	+	1	cgccgcCGCCGccg	AT1G28160
TFmatrixID_0677	AP2; ERF	848	+	0.98	cgccgcCGCCGccc	AT1G28160
TFmatrixID_0681	AP2; ERF	841	+	0.97	gcatcgcCGCCGccg	AT1G28370
TFmatrixID_0681	AP2; ERF	844	+	0.98	tcgccgcCGCCGccg	AT1G28370
TFmatrixID_0681	AP2; ERF	847	+	0.98	ccgccgcCGCCGccc	AT1G28370
TFmatrixID_0685	AP2; ERF	841	-	0.95	gcatcGCCGCcgccgccgccc	AT1G53910
TFmatrixID_0685	AP2; ERF	844	-	0.97	tcgccGCCGCcgccgccccag	AT1G53910
TFmatrixID_0685	AP2; ERF	847	-	0.97	ccgccGCCGCcgccccagagc	AT1G53910
TFmatrixID_0685	AP2; ERF	850	-	0.95	ccgccGCCGCcccagagctaa	AT1G53910
TFmatrixID_0686	AP2; ERF	840	+	0.98	ggcatcgCCGCCgcc	AT1G53170
TFmatrixID_0686	AP2; ERF	843	+	0.99	atcgccgCCGCCgcc	AT1G53170
TFmatrixID_0686	AP2; ERF	846	+	1	gccgccgCCGCCgcc	AT1G53170
TFmatrixID_0687	AP2; ERF	841	+	0.97	gcatcgcCGCCGccg	AT1G68550
TFmatrixID_0687	AP2; ERF	844	+	0.99	tcgccgcCGCCGccg	AT1G68550
TFmatrixID_0687	AP2; ERF	847	+	0.99	ccgccgcCGCCGccc	AT1G68550
TFmatrixID_0688	AP2; ERF	839	-	0.95	tggcatCGCCGccgccgc	AT1G53170
TFmatrixID_0688	AP2; ERF	842	-	0.96	catcgcCGCCGccgccgc	AT1G53170
TFmatrixID_0688	AP2; ERF	845	-	0.96	cgccgcCGCCGccgcccc	AT1G53170
TFmatrixID_0688	AP2; ERF	848	-	0.95	cgccgcCGCCGccccaga	AT1G53170
TFmatrixID_0689	AP2; ERF	845	+	1	CGCCGc	AT1G43160
TFmatrixID_0689	AP2; ERF	848	+	1	CGCCGc	AT1G43160
TFmatrixID_0689	AP2; ERF	851	+	1	CGCCGc	AT1G43160
TFmatrixID_0689	AP2; ERF	854	+	1	CGCCGc	AT1G43160
TFmatrixID_0690	AP2; ERF	844	+	0.98	tcgcCGCCGccgccg	AT3G15210
TFmatrixID_0690	AP2; ERF	847	+	0.98	ccgcCGCCGccgccc	AT3G15210
TFmatrixID_0690	AP2; ERF	850	+	0.97	ccgcCGCCGccccag	AT3G15210
TFmatrixID_0692	AP2; ERF	843	-	0.98	atcgcCGCCGccgccgccc	AT5G25190
TFmatrixID_0692	AP2; ERF	846	-	0.97	gccgcCGCCGccgccccag	AT5G25190
TFmatrixID_0692	AP2; ERF	849	-	0.94	gccgcCGCCGccccagagc	AT5G25190
TFmatrixID_0693	AP2; ERF	841	+	0.97	gcatcgcCGCCGccg	AT2G33710
TFmatrixID_0693	AP2; ERF	844	+	0.99	tcgccgcCGCCGccg	AT2G33710
TFmatrixID_0693	AP2; ERF	847	+	0.98	ccgccgcCGCCGccc	AT2G33710
TFmatrixID_0698	AP2	834	+	0.95	gagcctggcatcgCCGCCgcc	AT1G03800
TFmatrixID_0698	AP2	837	+	0.98	cctggcatcgccgCCGCCgcc	AT1G03800
TFmatrixID_0698	AP2	840	+	0.99	ggcatcgccgccgCCGCCgcc	AT1G03800
TFmatrixID_0698	AP2	843	+	0.96	atcgccgccgccgCCGCCcca	AT1G03800
TFmatrixID_0700	AP2; ERF	845	-	0.93	cgcCGCCGccgccgc	AT4G34410
TFmatrixID_0700	AP2; ERF	848	-	0.93	cgcCGCCGccgcccc	AT4G34410
TFmatrixID_0700	AP2; ERF	851	-	0.92	cgcCGCCGccccaga	AT4G34410
TFmatrixID_0704	AP2; ERF	842	-	0.98	catcgcCGCCGccgc	AT5G25190
TFmatrixID_0704	AP2; ERF	845	-	0.99	cgccgcCGCCGccgc	AT5G25190
TFmatrixID_0704	AP2; ERF	848	-	0.99	cgccgcCGCCGcccc	AT5G25190
TFmatrixID_0706	AP2; ERF	836	-	0.96	gcctggcatcgcCGCCGccgc	AT3G20310
TFmatrixID_0706	AP2; ERF	839	-	0.97	tggcatcgccgcCGCCGccgc	AT3G20310
TFmatrixID_0706	AP2; ERF	842	-	0.96	catcgccgccgcCGCCGcccc	AT3G20310
TFmatrixID_0712	AP2; ERF	841	-	0.97	gcatcgcCGCCGccg	AT1G50640
TFmatrixID_0712	AP2; ERF	844	-	0.98	tcgccgcCGCCGccg	AT1G50640
TFmatrixID_0712	AP2; ERF	847	-	0.98	ccgccgcCGCCGccc	AT1G50640
TFmatrixID_0715	AP2; ERF	838	-	0.94	ctggcatCGCCGccgccgcc	AT1G28370
TFmatrixID_0715	AP2; ERF	841	-	0.97	gcatcgcCGCCGccgccgcc	AT1G28370
TFmatrixID_0715	AP2; ERF	844	-	0.97	tcgccgcCGCCGccgcccca	AT1G28370
TFmatrixID_0715	AP2; ERF	847	-	0.95	ccgccgcCGCCGccccagag	AT1G28370
TFmatrixID_0716	AP2; ERF	842	-	0.97	catcgCCGCCgccgc	AT5G51190
TFmatrixID_0716	AP2; ERF	845	-	1	cgccgCCGCCgccgc	AT5G51190
TFmatrixID_0716	AP2; ERF	848	-	1	cgccgCCGCCgcccc	AT5G51190
TFmatrixID_0716	AP2; ERF	851	-	0.96	cgccgCCGCCccaga	AT5G51190
TFmatrixID_0717	AP2; ERF	836	-	0.97	gcctggcatcgcCGCCGccg	AT1G50640
TFmatrixID_0717	AP2; ERF	839	-	0.98	tggcatcgccgcCGCCGccg	AT1G50640
TFmatrixID_0717	AP2; ERF	842	-	0.98	catcgccgccgcCGCCGccc	AT1G50640
TFmatrixID_0719	AP2; ERF	835	-	0.9	agcctggcatCGCCGccgccgccgc	AT5G18560
TFmatrixID_0719	AP2; ERF	838	-	0.98	ctggcatcgcCGCCGccgccgcccc	AT5G18560
TFmatrixID_0719	AP2; ERF	841	-	0.97	gcatcgccgcCGCCGccgccccaga	AT5G18560
TFmatrixID_0719	AP2; ERF	844	-	0.96	tcgccgccgcCGCCGccccagagct	AT5G18560
TFmatrixID_0720	AP2; ERF	845	-	1	cgCCGCCg	AT3G23240
TFmatrixID_0720	AP2; ERF	848	-	1	cgCCGCCg	AT3G23240
TFmatrixID_0720	AP2; ERF	851	-	1	cgCCGCCg	AT3G23240
TFmatrixID_0720	AP2; ERF	854	-	0.98	cgCCGCCc	AT3G23240
TFmatrixID_0721	AP2; ERF	841	-	0.96	gcatcgcCGCCGccg	AT1G43160
TFmatrixID_0721	AP2; ERF	844	-	0.98	tcgccgcCGCCGccg	AT1G43160
TFmatrixID_0721	AP2; ERF	847	-	0.98	ccgccgcCGCCGccc	AT1G43160
TFmatrixID_0723	AP2	841	-	0.96	gcatcgCCGCCgccg	AT4G27950
TFmatrixID_0723	AP2	844	-	0.99	tcgccgCCGCCgccg	AT4G27950
TFmatrixID_0723	AP2	847	-	0.99	ccgccgCCGCCgccc	AT4G27950
TFmatrixID_0723	AP2	850	-	0.92	ccgccgCCGCCccag	AT4G27950
TFmatrixID_0724	AP2	845	-	0.96	cgcCGCCGccgccgcccca	AT5G64750
TFmatrixID_0724	AP2	848	-	0.95	cgcCGCCGccgccccagag	AT5G64750
TFmatrixID_0724	AP2	851	-	0.93	cgcCGCCGccccagagcta	AT5G64750
TFmatrixID_0725	AP2; ERF	844	+	0.94	tCGCCGccgccgccg	AT5G07310
TFmatrixID_0725	AP2; ERF	847	+	0.98	cCGCCGccgccgccc	AT5G07310
TFmatrixID_0725	AP2; ERF	850	+	0.93	cCGCCGccgccccag	AT5G07310
TFmatrixID_0734	AP2; ERF	841	+	0.95	gcatcgcCGCCGccg	AT5G65130
TFmatrixID_0734	AP2; ERF	844	+	0.98	tcgccgcCGCCGccg	AT5G65130
TFmatrixID_0734	AP2; ERF	847	+	0.99	ccgccgcCGCCGccc	AT5G65130
TFmatrixID_0735	AP2	845	-	0.97	cgcCGCCGccgccgccccag	AT1G03800
TFmatrixID_0735	AP2	848	-	0.96	cgcCGCCGccgccccagagc	AT1G03800
TFmatrixID_0735	AP2	851	-	0.95	cgcCGCCGccccagagctaa	AT1G03800
TFmatrixID_0737	AP2; ERF	832	+	0.96	cagagcctggcatcGCCGCcg	AT5G47220
TFmatrixID_0737	AP2; ERF	835	+	0.98	agcctggcatcgccGCCGCcg	AT5G47220
TFmatrixID_0737	AP2; ERF	838	+	0.99	ctggcatcgccgccGCCGCcg	AT5G47220
TFmatrixID_0737	AP2; ERF	841	+	0.98	gcatcgccgccgccGCCGCcc	AT5G47220
TFmatrixID_0738	AP2; ERF	845	+	0.96	cgccgCCGCCgccgc	AT2G44840
TFmatrixID_0738	AP2; ERF	848	+	0.96	cgccgCCGCCgcccc	AT2G44840
TFmatrixID_0740	AP2; ERF	843	+	0.95	atcgcCGCCGccgccgc	AT5G44210
TFmatrixID_0740	AP2; ERF	846	+	0.95	gccgcCGCCGccgcccc	AT5G44210
TFmatrixID_0740	AP2; ERF	849	+	0.94	gccgcCGCCGccccaga	AT5G44210
TFmatrixID_0741	AP2; ERF	841	-	0.95	gcatcgCCGCCgccg	AT3G23220
TFmatrixID_0741	AP2; ERF	844	-	0.99	tcgccgCCGCCgccg	AT3G23220
TFmatrixID_0741	AP2; ERF	847	-	1	ccgccgCCGCCgccc	AT3G23220
TFmatrixID_0741	AP2; ERF	850	-	0.97	ccgccgCCGCCccag	AT3G23220
TFmatrixID_0742	AP2; ERF	841	-	0.89	gcatCGCCGccgccgccgccc	AT5G44210
TFmatrixID_0742	AP2; ERF	844	-	0.97	tcgcCGCCGccgccgccccag	AT5G44210
TFmatrixID_0742	AP2; ERF	847	-	0.93	ccgcCGCCGccgccccagagc	AT5G44210
TFmatrixID_0742	AP2; ERF	850	-	0.9	ccgcCGCCGccccagagctaa	AT5G44210
TFmatrixID_0743	AP2; ERF	836	+	0.95	gcctggcatcgCCGCCgcc	AT5G61600
TFmatrixID_0743	AP2; ERF	839	+	0.97	tggcatcgccgCCGCCgcc	AT5G61600
TFmatrixID_0743	AP2; ERF	842	+	0.99	catcgccgccgCCGCCgcc	AT5G61600
TFmatrixID_0743	AP2; ERF	845	+	0.97	cgccgccgccgCCGCCcca	AT5G61600
TFmatrixID_0744	AP2; ERF	841	-	0.99	gcatcgcCGCCGccg	AT1G28160
TFmatrixID_0744	AP2; ERF	844	-	0.99	tcgccgcCGCCGccg	AT1G28160
TFmatrixID_0744	AP2; ERF	847	-	0.99	ccgccgcCGCCGccc	AT1G28160
TFmatrixID_0745	AP2; ERF	841	+	0.98	gcatcgCCGCCgccgccgccc	AT5G47230
TFmatrixID_0745	AP2; ERF	844	+	0.99	tcgccgCCGCCgccgccccag	AT5G47230
TFmatrixID_0745	AP2; ERF	847	+	0.98	ccgccgCCGCCgccccagagc	AT5G47230
TFmatrixID_0745	AP2; ERF	850	+	0.95	ccgccgCCGCCccagagctaa	AT5G47230
TFmatrixID_0748	AP2; ERF	838	+	0.99	ctggcatcgCCGCCgccgccgccccaga	AT3G23240
TFmatrixID_0748	AP2; ERF	841	+	0.99	gcatcgccgCCGCCgccgccccagagct	AT3G23240
TFmatrixID_0748	AP2; ERF	844	+	0.99	tcgccgccgCCGCCgccccagagctaaa	AT3G23240
TFmatrixID_0748	AP2; ERF	847	+	0.97	ccgccgccgCCGCCccagagctaaagat	AT3G23240
TFmatrixID_0749	AP2; ERF	841	+	0.96	gcatcgCCGCCgccg	AT5G47230
TFmatrixID_0749	AP2; ERF	844	+	0.98	tcgccgCCGCCgccg	AT5G47230
TFmatrixID_0749	AP2; ERF	847	+	0.99	ccgccgCCGCCgccc	AT5G47230
TFmatrixID_0753	AP2; ERF	835	+	0.96	agcctggcatcgCCGCCgccg	AT5G47220
TFmatrixID_0753	AP2; ERF	838	+	0.98	ctggcatcgccgCCGCCgccg	AT5G47220
TFmatrixID_0753	AP2; ERF	841	+	0.98	gcatcgccgccgCCGCCgccc	AT5G47220
TFmatrixID_0753	AP2; ERF	844	+	0.96	tcgccgccgccgCCGCCccag	AT5G47220
TFmatrixID_0761	AP2; ERF	838	+	0.94	ctggcatCGCCGccgccgccg	AT1G72360
TFmatrixID_0761	AP2; ERF	841	+	0.98	gcatcgcCGCCGccgccgccc	AT1G72360
TFmatrixID_0761	AP2; ERF	844	+	0.99	tcgccgcCGCCGccgccccag	AT1G72360
TFmatrixID_0761	AP2; ERF	847	+	0.97	ccgccgcCGCCGccccagagc	AT1G72360
TFmatrixID_0763	AP2; ERF	841	+	0.98	gcatcgcCGCCGccg	AT5G18560
TFmatrixID_0763	AP2; ERF	844	+	0.99	tcgccgcCGCCGccg	AT5G18560
TFmatrixID_0763	AP2; ERF	847	+	1	ccgccgcCGCCGccc	AT5G18560
TFmatrixID_0765	AP2; ERF	837	-	0.95	cctggcatcgCCGCCgc	AT4G18450
TFmatrixID_0765	AP2; ERF	840	-	0.98	ggcatcgccgCCGCCgc	AT4G18450
TFmatrixID_0765	AP2; ERF	843	-	0.99	atcgccgccgCCGCCgc	AT4G18450
TFmatrixID_0765	AP2; ERF	846	-	0.98	gccgccgccgCCGCCcc	AT4G18450
TFmatrixID_0766	AP2; ERF	838	+	0.95	ctggcatcgCCGCCgccgccg	AT4G17490
TFmatrixID_0766	AP2; ERF	841	+	0.99	gcatcgccgCCGCCgccgccc	AT4G17490
TFmatrixID_0766	AP2; ERF	844	+	0.99	tcgccgccgCCGCCgccccag	AT4G17490
TFmatrixID_0766	AP2; ERF	847	+	0.97	ccgccgccgCCGCCccagagc	AT4G17490
TFmatrixID_0767	AP2; ERF	840	+	0.92	ggcatCGCCGccgccgccgcc	AT5G13910
TFmatrixID_0767	AP2; ERF	843	+	0.98	atcgcCGCCGccgccgcccca	AT5G13910
TFmatrixID_0767	AP2; ERF	846	+	0.97	gccgcCGCCGccgccccagag	AT5G13910
TFmatrixID_0767	AP2; ERF	849	+	0.95	gccgcCGCCGccccagagcta	AT5G13910
TFmatrixID_0771	AP2	843	+	0.93	atcgCCGCCgccgccgcccca	AT5G11190
TFmatrixID_0771	AP2	846	+	0.84	gccgCCGCCgccgccccagag	AT5G11190
TFmatrixID_0772	AP2	843	-	0.9	atcgCCGCCgccgccgcccca	AT2G40340
TFmatrixID_0772	AP2	846	-	0.86	gccgCCGCCgccgccccagag	AT2G40340
TFmatrixID_0773	AP2; ERF	871	+	0.87	agaTGTCGctcgcct	AT1G63030
TFmatrixID_0774	AP2; ERF	841	-	0.97	gcatcgCCGCCgccg	AT5G61600
TFmatrixID_0774	AP2; ERF	844	-	0.99	tcgccgCCGCCgccg	AT5G61600
TFmatrixID_0774	AP2; ERF	847	-	1	ccgccgCCGCCgccc	AT5G61600
TFmatrixID_0774	AP2; ERF	850	-	0.97	ccgccgCCGCCccag	AT5G61600
TFmatrixID_0775	AP2	841	+	0.92	gcatcgCCGCCgccgccgccc	AT4G27950
TFmatrixID_0775	AP2	844	+	0.96	tcgccgCCGCCgccgccccag	AT4G27950
TFmatrixID_0775	AP2	847	+	0.93	ccgccgCCGCCgccccagagc	AT4G27950
TFmatrixID_0775	AP2	850	+	0.9	ccgccgCCGCCccagagctaa	AT4G27950
TFmatrixID_0777	AP2; ERF	838	-	0.96	ctggcatcgccgCCGCCgcc	AT3G23220
TFmatrixID_0777	AP2; ERF	841	-	0.98	gcatcgccgccgCCGCCgcc	AT3G23220
TFmatrixID_0777	AP2; ERF	844	-	0.98	tcgccgccgccgCCGCCcca	AT3G23220
TFmatrixID_0781	ERF	844	-	0.97	tcgcCGCCGccgccg	AT5G67000
TFmatrixID_0781	ERF	847	-	0.98	ccgcCGCCGccgccc	AT5G67000
TFmatrixID_0781	ERF	850	-	0.98	ccgcCGCCGccccag	AT5G67000
TFmatrixID_0782	AP2; ERF	836	-	0.96	gcctggcatcgcCGCCGccgc	AT1G72360
TFmatrixID_0782	AP2; ERF	839	-	0.96	tggcatcgccgcCGCCGccgc	AT1G72360
TFmatrixID_0782	AP2; ERF	842	-	0.97	catcgccgccgcCGCCGcccc	AT1G72360
TFmatrixID_0789	ARID; Sox	57	+	0.97	ataaataatTTAATa	AT1G76110
TFmatrixID_0790	ARID	122	-	1	tAATAA	AT3G13350
TFmatrixID_0790	ARID	180	+	1	TTATTa	AT3G13350
TFmatrixID_0790	ARID	673	-	1	tAATAA	AT3G13350
TFmatrixID_0790	ARID	701	+	1	TTATTa	AT3G13350
TFmatrixID_0791	ARID; Sox	61	+	1	ataatTTAATa	AT1G76110
TFmatrixID_0791	ARID; Sox	116	+	0.99	ttcatTTAATa	AT1G76110
TFmatrixID_0793	ARID; Sox	664	-	0.83	ataatcATATAataac	AT1G04880
TFmatrixID_0794	BBR-BPC	392	-	0.82	tattgAGAGAgagag	AT2G01930
TFmatrixID_0794	BBR-BPC	394	-	0.91	ttgagAGAGAgagag	AT2G01930
TFmatrixID_0794	BBR-BPC	396	-	0.95	gagagAGAGAgagtt	AT2G01930
TFmatrixID_0794	BBR-BPC	398	-	0.84	gagagAGAGAgtttc	AT2G01930
TFmatrixID_0795	BBR-BPC	390	+	0.69	aatattgAGAGAgagagagtttcc	AT2G01930
TFmatrixID_0796	BBR-BPC	390	-	0.79	aatattgAGAGAgagagagtt	AT5G42520
TFmatrixID_0796	BBR-BPC	392	-	0.78	tattgagAGAGAgagagtttc	AT5G42520
TFmatrixID_0796	BBR-BPC	394	-	0.74	ttgagagAGAGAgagtttcca	AT5G42520
TFmatrixID_0796	BBR-BPC	396	-	0.73	gagagagAGAGAgtttccacg	AT5G42520
TFmatrixID_0798	BBR-BPC	380	+	0.75	ttattgttataatattgagagagAGAGAg	AT4G38910
TFmatrixID_0803	bHLH	574	+	0.99	tattcaACTTGtat	AT1G51140
TFmatrixID_0806	bHLH	576	-	0.97	ttcaACTTGta	AT1G35460
TFmatrixID_0808	bHLH	576	+	0.92	ttcaACTTGta	AT1G35460
TFmatrixID_0812	bHLH	576	+	0.98	ttcaACTTGta	AT1G51140
TFmatrixID_0818	bHLH	576	+	0.99	ttcaACTTGta	AT2G42280
TFmatrixID_0888	Dof	10	+	0.9	taAAAAGaatagaacaaaggt	AT5G02460
TFmatrixID_0888	Dof	211	+	0.94	gaAAAAGattaaaaaaaaaaa	AT5G02460
TFmatrixID_0889	Dof	2	+	0.93	aaaacatataAAAAGaataga	AT5G62940
TFmatrixID_0889	Dof	203	+	0.93	cacataaagaAAAAGattaaa	AT5G62940
TFmatrixID_0889	Dof	218	+	0.94	attaaaaaaaAAAAGtgattt	AT5G62940
TFmatrixID_0890	Dof	222	-	0.99	aaaaaaAAAAGtgat	AT2G28810
TFmatrixID_0891	Dof	226	+	0.97	aaAAAAGtgatttt	AT4G21080
TFmatrixID_0892	Dof	3	-	0.94	aaacatataAAAAGaatagaa	AT3G52440
TFmatrixID_0892	Dof	204	-	0.92	acataaagaAAAAGattaaaa	AT3G52440
TFmatrixID_0892	Dof	219	-	0.96	ttaaaaaaaAAAAGtgatttt	AT3G52440
TFmatrixID_0893	Dof	10	-	0.91	taAAAAGaatagaacaaaggt	AT2G28810
TFmatrixID_0893	Dof	211	-	0.95	gaAAAAGattaaaaaaaaaaa	AT2G28810
TFmatrixID_0894	Dof	4	-	0.87	aacatataAAAAGaatagaacaaaggtga	AT5G66940
TFmatrixID_0894	Dof	205	-	0.91	cataaagaAAAAGattaaaaaaaaaaagt	AT5G66940
TFmatrixID_0895	Dof	11	-	0.94	aAAAAGaatagaacaaaggtg	AT3G50410
TFmatrixID_0895	Dof	212	-	0.96	aAAAAGattaaaaaaaaaaag	AT3G50410
TFmatrixID_0896	Dof	226	+	0.99	aaAAAAGtgat	AT1G64620
TFmatrixID_0897	Dof	211	-	0.92	gaAAAAGattaaaaa	AT2G37590
TFmatrixID_0897	Dof	226	-	0.93	aaAAAAGtgattttt	AT2G37590
TFmatrixID_0898	Dof	227	-	0.87	aAAAAGtgattttt	AT4G21040
TFmatrixID_0899	Dof	211	-	0.95	gaAAAAGattaaaaa	AT3G45610
TFmatrixID_0899	Dof	226	-	0.96	aaAAAAGtgattttt	AT3G45610
TFmatrixID_0900	Dof	2	-	0.94	aaaacatataAAAAGaata	AT3G45610
TFmatrixID_0900	Dof	203	-	0.93	cacataaagaAAAAGatta	AT3G45610
TFmatrixID_0900	Dof	218	-	0.97	attaaaaaaaAAAAGtgat	AT3G45610
TFmatrixID_0901	Dof	216	-	0.93	agattaaaaaaaAAAAGtgat	AT3G55370
TFmatrixID_0902	Dof	4	-	0.92	aacatataAAAAGaatagaac	AT5G66940
TFmatrixID_0902	Dof	205	-	0.91	cataaagaAAAAGattaaaaa	AT5G66940
TFmatrixID_0902	Dof	220	-	0.94	taaaaaaaAAAAGtgattttt	AT5G66940
TFmatrixID_0903	Dof	220	-	0.97	taaaaaaaAAAAGtgattt	AT5G02460
TFmatrixID_0904	Dof	3	-	0.91	aaacatataAAAAGaata	AT3G47500
TFmatrixID_0904	Dof	219	-	0.95	ttaaaaaaaAAAAGtgat	AT3G47500
TFmatrixID_0905	Dof	226	+	0.99	aaAAAAGtgat	AT2G46590
TFmatrixID_0906	Dof	4	+	0.95	aacatataAAAAGaataga	AT5G60850
TFmatrixID_0906	Dof	205	+	0.96	cataaagaAAAAGattaaa	AT5G60850
TFmatrixID_0906	Dof	220	+	0.97	taaaaaaaAAAAGtgattt	AT5G60850
TFmatrixID_0907	Dof	226	+	0.98	aaAAAAGtgatttt	AT5G60850
TFmatrixID_0908	Dof	4	+	0.93	aacatataAAAAGaataga	AT1G64620
TFmatrixID_0908	Dof	205	+	0.94	cataaagaAAAAGattaaa	AT1G64620
TFmatrixID_0908	Dof	220	+	0.96	taaaaaaaAAAAGtgattt	AT1G64620
TFmatrixID_0909	Dof	5	+	0.93	acatataAAAAGaatagaaca	AT1G51700
TFmatrixID_0909	Dof	206	+	0.94	ataaagaAAAAGattaaaaaa	AT1G51700
TFmatrixID_0909	Dof	221	+	0.93	aaaaaaaAAAAGtgattttta	AT1G51700
TFmatrixID_0910	Dof	2	+	0.92	aaaacatataAAAAGaataga	AT1G29160
TFmatrixID_0910	Dof	203	+	0.92	cacataaagaAAAAGattaaa	AT1G29160
TFmatrixID_0910	Dof	218	+	0.94	attaaaaaaaAAAAGtgattt	AT1G29160
TFmatrixID_0911	Dof	226	+	0.99	aaAAAAGtgattt	AT2G46590
TFmatrixID_0912	Dof	197	-	0.88	aataatcacataaagaAAAAGattaaa	AT1G69570
TFmatrixID_0912	Dof	212	-	0.94	aaaaagattaaaaaaaAAAAGtgattt	AT1G69570
TFmatrixID_0913	Dof	4	+	0.92	aacatataAAAAGaataga	AT3G47500
TFmatrixID_0913	Dof	205	+	0.92	cataaagaAAAAGattaaa	AT3G47500
TFmatrixID_0913	Dof	220	+	0.94	taaaaaaaAAAAGtgattt	AT3G47500
TFmatrixID_0914	Dof	221	+	1	aaaaaaaAAAAGtga	AT2G37590
TFmatrixID_0915	Dof	10	-	0.85	taAAAAGaatagaacaaaggtgaaaggt	AT4G38000
TFmatrixID_0915	Dof	69	+	0.83	atattgtttttattccgaatcCTTTTtg	AT4G38000
TFmatrixID_0915	Dof	211	-	0.87	gaAAAAGattaaaaaaaaaaagtgattt	AT4G38000
TFmatrixID_0917	Dof	226	+	0.99	aaAAAAGtgat	AT3G52440
TFmatrixID_0918	Dof	199	+	0.92	taatcacataaagaAAAAGat	AT1G69570
TFmatrixID_0918	Dof	214	+	0.97	aaagattaaaaaaaAAAAGtg	AT1G69570
TFmatrixID_0919	Dof	10	-	0.94	taAAAAGaatagaacaaag	AT3G55370
TFmatrixID_0919	Dof	211	-	0.96	gaAAAAGattaaaaaaaaa	AT3G55370
TFmatrixID_0920	Dof	226	+	0.98	aaAAAAGtgat	AT4G38000
TFmatrixID_0921	Dof	10	-	0.9	taAAAAGaatagaac	AT1G29160
TFmatrixID_0921	Dof	211	-	0.92	gaAAAAGattaaaaa	AT1G29160
TFmatrixID_0921	Dof	226	-	0.92	aaAAAAGtgattttt	AT1G29160
TFmatrixID_0922	Dof	220	+	0.96	taaaaaaaAAAAGtgattttt	AT1G51700
TFmatrixID_0923	Dof	225	+	0.98	aaaaAAAGTga	AT1G47655
TFmatrixID_0924	Dof	82	-	0.92	tccgaatcCTTTTtgctcc	AT4G21030
TFmatrixID_0924	Dof	207	+	0.93	taaagaAAAAGattaaaaa	AT4G21030
TFmatrixID_0925	Dof	226	+	0.86	aaAAAAGtgattttt	AT4G21080
TFmatrixID_0926	Dof	229	-	0.89	AAAGTgatttt	AT4G21040
TFmatrixID_0945	YABBY	665	-	1	taATCATa	AT1G69180
TFmatrixID_0945	YABBY	709	+	0.96	tATGATca	AT1G69180
TFmatrixID_0953	C2H2	615	-	0.99	tatatTCACTt	AT5G04390
TFmatrixID_0961	C2H2	759	+	0.85	ttttgTTGTCatctctta	AT3G13810
TFmatrixID_0965	C2H2	759	+	0.85	ttttgTTGTCatctctta	AT3G50700
TFmatrixID_0970	C2H2	755	+	0.88	aaccttttgTTGTCatctctt	AT3G13810
TFmatrixID_0974	C2H2	757	+	0.85	ccttttgTTGTCatctctta	AT5G44160
TFmatrixID_0975	C2H2	760	+	0.83	tttgTTGTCatctctta	AT5G44160
TFmatrixID_0985	C3H Zinc finger	226	+	0.99	aaAAAAGtgat	AT5G63260
TFmatrixID_0986	C3H Zinc finger	223	+	0.99	aaaaaAAAAGtgat	AT3G12130
TFmatrixID_0988	C3H Zinc finger	226	+	0.99	aaAAAAGtgat	AT5G63260
TFmatrixID_0992	C3H	372	-	0.83	cCAACAa	AT5G42820
TFmatrixID_0992	C3H	517	-	0.83	cCAACAa	AT5G42820
TFmatrixID_0992	C3H	761	+	0.83	tTGTTGt	AT5G42820
TFmatrixID_0993	C3H	236	-	0.89	tttTTATCttatttcaaaat	AT1G74370
TFmatrixID_0993	C3H	365	-	0.91	aatTTATCcaacaaattatt	AT1G74370
TFmatrixID_1007	E2F/DP	447	-	0.9	tgactgCGCCAcaa	AT2G36010
TFmatrixID_1009	E2F/DP	447	+	0.92	tgactgCGCCAcaa	AT2G36010
TFmatrixID_1045	Myb/SANT; G2-like	13	-	0.89	aaaGAATAgaacaaa	AT1G32240
TFmatrixID_1045	Myb/SANT; G2-like	542	-	0.9	tcaGAATAatatttt	AT1G32240
TFmatrixID_1045	Myb/SANT; G2-like	610	+	0.89	aacactaTATTCact	AT1G32240
TFmatrixID_1049	Myb/SANT; G2-like	594	-	0.83	tcgtcgcctctcgtaaaacactaTATTCa	AT2G20400
TFmatrixID_1050	Storekeeper	364	+	0.93	aaatTTATCcaac	AT4G00250
TFmatrixID_1051	GeBP	364	+	0.87	aaatttATCCAacaaatta	AT1G66420
TFmatrixID_1055	HD-ZIP	55	+	0.88	atataAATAAtttaatattgt	AT4G36740
TFmatrixID_1055	HD-ZIP	369	-	0.96	tatccaacaaaTTATTgttat	AT4G36740
TFmatrixID_1056	HD-ZIP	376	-	1	caaaTTATTgttat	AT4G36740
TFmatrixID_1057	Homeodomain; bZIP; HD-ZIP	58	+	0.96	taAATAAttta	AT5G65310
TFmatrixID_1057	Homeodomain; bZIP; HD-ZIP	376	-	0.99	caaaTTATTgt	AT5G65310
TFmatrixID_1058	bZIP; Homeodomain; HD-ZIP	56	-	0.88	tataaATAATtta	AT5G03790
TFmatrixID_1058	bZIP; Homeodomain; HD-ZIP	376	+	0.91	caaATTATtgtta	AT5G03790
TFmatrixID_1060	bZIP; Homeodomain; HD-ZIP	57	-	0.93	ataAATAAtttaa	AT5G03790
TFmatrixID_1060	bZIP; Homeodomain; HD-ZIP	375	+	0.94	acaaaTTATTgtt	AT5G03790
TFmatrixID_1061	Homeodomain; HD-ZIP	370	-	0.98	atccaacaaaTTATTgttat	AT2G18550
TFmatrixID_1062	HD-ZIP	58	+	0.95	taAATAAttta	AT5G66700
TFmatrixID_1062	HD-ZIP	376	-	0.98	caaaTTATTgt	AT5G66700
TFmatrixID_1063	bZIP; Homeodomain; HD-ZIP	179	-	0.93	tttattaATGATgaa	AT1G30490
TFmatrixID_1065	Homeodomain; HD-ZIP	376	-	0.98	caaaTTATTgttat	AT2G18550
TFmatrixID_1066	bZIP; Homeodomain; HD-ZIP	179	+	0.94	tttattaATGATgaa	AT1G52150
TFmatrixID_1067	HD-ZIP	375	+	1	acaaATTATtgttat	AT5G66700
TFmatrixID_1068	Homeodomain; HD-ZIP	179	-	0.9	tttaTTAATga	AT4G00730
TFmatrixID_1071	Sox	833	-	0.94	agagcctggcatcgCCGCCgc	AT4G11080
TFmatrixID_1071	Sox	836	-	0.95	gcctggcatcgccgCCGCCgc	AT4G11080
TFmatrixID_1071	Sox	839	-	0.96	tggcatcgccgccgCCGCCgc	AT4G11080
TFmatrixID_1071	Sox	842	-	0.92	catcgccgccgccgCCGCCcc	AT4G11080
TFmatrixID_1073	Homeodomain; HD-ZIP	58	+	0.98	taAATAAttta	AT1G69780
TFmatrixID_1073	Homeodomain; HD-ZIP	376	-	0.99	caaaTTATTgt	AT1G69780
TFmatrixID_1074	Homeodomain; HD-ZIP	179	+	0.9	tttaTTAATga	AT3G61150
TFmatrixID_1075	Homeodomain; HD-ZIP	663	+	0.97	aatAATCAtat	AT5G47370
TFmatrixID_1078	Homeodomain; HD-ZIP	58	-	0.96	taaATAATtta	AT3G01220
TFmatrixID_1078	Homeodomain; HD-ZIP	376	+	0.97	caaATTATtgt	AT3G01220
TFmatrixID_1079	Homeodomain; HD-ZIP	664	+	0.95	ataATCATata	AT5G47370
TFmatrixID_1086	Homeodomain; HD-ZIP	58	+	0.97	taAATAAttta	AT1G69780
TFmatrixID_1086	Homeodomain; HD-ZIP	376	-	0.97	caaaTTATTgt	AT1G69780
TFmatrixID_1087	Homeodomain; HD-ZIP	58	+	0.92	taAATAAttta	AT2G22430
TFmatrixID_1087	Homeodomain; HD-ZIP	376	-	0.97	caaaTTATTgt	AT2G22430
TFmatrixID_1088	Homeodomain; bZIP; HD-ZIP	57	+	0.95	ataAATAAtttaat	AT3G01470
TFmatrixID_1088	Homeodomain; bZIP; HD-ZIP	374	-	0.97	aacaaaTTATTgtt	AT3G01470
TFmatrixID_1089	Homeodomain; bZIP; HD-ZIP	58	+	0.98	taAATAAttta	AT3G01470
TFmatrixID_1089	Homeodomain; bZIP; HD-ZIP	376	-	0.98	caaaTTATTgt	AT3G01470
TFmatrixID_1090	Homeodomain; HD-ZIP	58	+	0.98	taAATAAttta	AT3G01220
TFmatrixID_1090	Homeodomain; HD-ZIP	376	-	0.98	caaaTTATTgt	AT3G01220
TFmatrixID_1091	Homeodomain; HD-ZIP	660	-	0.91	gaaaataATCATata	AT4G17460
TFmatrixID_1092	Homeodomain; HD-ZIP	664	-	0.9	ataATCATata	AT4G17460
TFmatrixID_1093	Homeodomain; HD-ZIP	663	+	0.97	aatAATCAta	AT4G37790
TFmatrixID_1094	WOX	481	-	0.89	tcattGAATGc	AT2G17950
TFmatrixID_1094	WOX	805	+	0.89	cCATTCataca	AT2G17950
TFmatrixID_1122	LOB; LBD	840	+	0.86	ggcatcgccgccgcCGCCGcc	AT5G63090
TFmatrixID_1124	LBD	845	-	0.94	CGCCGccgccgccgccc	AT2G30340
TFmatrixID_1126	LBD	841	+	0.92	gcatCGCCGccgccgccgccc	AT1G65620
TFmatrixID_1141	mTERF	833	+	0.89	agagcctggcatcgCCGCCg	AT5G23930
TFmatrixID_1141	mTERF	836	+	0.94	gcctggcatcgccgCCGCCg	AT5G23930
TFmatrixID_1141	mTERF	839	+	0.95	tggcatcgccgccgCCGCCg	AT5G23930
TFmatrixID_1141	mTERF	842	+	0.96	catcgccgccgccgCCGCCc	AT5G23930
TFmatrixID_1145	Myb/SANT	511	+	0.94	aaccagCCAACaacc	AT1G74650
TFmatrixID_1150	Myb/SANT; MYB	39	-	0.89	gaaaTTAGGgaaa	AT1G68320
TFmatrixID_1151	MYB	38	-	0.87	agaaaTTAGGgaaa	AT3G01530
TFmatrixID_1152	MYB	691	+	0.95	attatatCCGTTa	AT4G32730
TFmatrixID_1154	MYB	690	+	0.94	cattatatCCGTTat	AT4G32730
TFmatrixID_1166	Myb/SANT; MYB	695	+	0.91	tatcCGTTAtt	AT5G58850
TFmatrixID_1170	Myb/SANT; MYB	37	-	0.86	tagaaaTTAGGgaaat	AT3G53200
TFmatrixID_1171	Myb/SANT; MYB	693	-	0.97	tatatcCGTTAttat	AT5G17800
TFmatrixID_1179	Myb/SANT; MYB	37	+	0.86	tagaaaTTAGGgaaa	AT3G53200
TFmatrixID_1184	Myb/SANT; MYB	689	+	0.92	acattatatCCGTTa	AT5G02320
TFmatrixID_1187	Myb/SANT	511	+	0.95	aaccagCCAACaacc	AT1G74650
TFmatrixID_1189	Myb/SANT	511	+	0.96	aaccagCCAACaacc	AT3G28910
TFmatrixID_1192	Myb/SANT	364	+	0.9	aaatttatCCAACaaattatt	AT5G62470
TFmatrixID_1192	Myb/SANT	509	+	0.94	gcaaccagCCAACaaccaatc	AT5G62470
TFmatrixID_1193	Myb/SANT; MYB	690	+	0.94	cattatatCCGTTat	AT5G11510
TFmatrixID_1195	Myb/SANT; MYB	694	-	0.97	atatcCGTTAttata	AT5G17800
TFmatrixID_1197	Myb/SANT	511	-	0.92	aaccagCCAACaaccaat	AT5G62470
TFmatrixID_1201	Myb/SANT; MYB	694	-	0.95	atatcCGTTAttatata	AT1G69560
TFmatrixID_1216	Myb/SANT; MYB	36	+	0.93	gtagaaaTTAGGgaa	AT1G68320
TFmatrixID_1218	Myb/SANT; MYB	35	+	0.93	ggtagaaaTTAGGga	AT1G25340
TFmatrixID_1221	MYB	372	-	1	ccAACAAatta	AT5G40330
TFmatrixID_1221	MYB	517	-	0.99	ccAACAAccaa	AT5G40330
TFmatrixID_1223	Myb/SANT; MYB	694	+	0.93	atatCCGTTattatatatg	AT3G09230
TFmatrixID_1225	Myb/SANT; MYB	691	+	0.92	attatatCCGTTa	AT1G69560
TFmatrixID_1230	Myb/SANT	584	+	0.87	gtatacAATATcgtc	AT3G10113
TFmatrixID_1233	Myb/SANT; MYB-related	361	+	0.94	acaaaatTTATCcaac	AT5G56840
TFmatrixID_1235	Myb/SANT; MYB-related	235	+	0.98	atttTTATCttattt	AT5G58900
TFmatrixID_1239	Myb/SANT	362	+	0.95	caaaatTTATCcaac	AT5G47390
TFmatrixID_1240	Myb/SANT	364	+	0.95	aaatTTATCcaaca	AT1G19000
TFmatrixID_1245	Myb/SANT	364	-	0.94	aaattTATCCaaca	AT1G19000
TFmatrixID_1246	Myb/SANT; MYB-related	366	+	0.95	atTTATCcaac	AT5G61620
TFmatrixID_1248	Myb/SANT	366	-	0.96	attTATCCaac	AT1G74840
TFmatrixID_1250	Myb/SANT; MYB-related	364	+	0.93	aaatTTATCcaacaa	AT5G56840
TFmatrixID_1253	Myb/SANT; MYB-related	364	-	0.94	aaattTATCCaacaa	AT5G61620
TFmatrixID_1254	Myb/SANT; MYB-related	39	-	0.9	gaaatTAGGGaaatacata	AT5G67580
TFmatrixID_1260	Myb/SANT; MYB	235	+	0.94	atttTTATCttattt	AT5G05790
TFmatrixID_1263	Myb/SANT; MYB	235	+	0.96	atttTTATCttatt	AT3G11280
TFmatrixID_1265	Myb/SANT	364	+	0.96	aaattTATCCaaca	AT1G74840
TFmatrixID_1266	Myb/SANT	364	-	0.96	aaatTTATCcaaca	AT5G47390
TFmatrixID_1270	Myb/SANT; MYB-related	509	+	0.97	gcaaccagcCAACAaccaatct	AT1G18960
TFmatrixID_1274	Myb/SANT; MYB-related	235	-	0.94	atttTTATCttattt	AT3G10580
TFmatrixID_1274	Myb/SANT; MYB-related	364	-	0.92	aaatTTATCcaacaa	AT3G10580
TFmatrixID_1275	Myb/SANT; MYB	232	-	0.92	gtgatttTTATCttatttcaa	AT2G38090
TFmatrixID_1275	Myb/SANT; MYB	361	-	0.9	acaaaatTTATCcaacaaatt	AT2G38090
TFmatrixID_1315	NAC; NAM	765	-	0.89	tgtcatctcttacAAGAA	AT3G18400
TFmatrixID_1331	NAC	1	+	0.9	aaaaacatataAAAAGaatag	AT4G01540
TFmatrixID_1331	NAC	217	+	0.93	gattaaaaaaaAAAAGtgatt	AT4G01540
TFmatrixID_1338	NAC; NAM	466	-	0.91	cattttttttAAGCA	AT5G62380
TFmatrixID_1365	(Others)	390	-	0.83	aatattGAGAGagagagagtt	AT4G38170
TFmatrixID_1365	(Others)	392	-	0.81	tattgaGAGAGagagagtttc	AT4G38170
TFmatrixID_1369	(Others)	247	-	1	tTTCAA	AT1G63040
TFmatrixID_1370	Nin-like	733	+	0.99	attgCAGCAgcatat	AT1G20640
TFmatrixID_1370	Nin-like	736	+	0.98	gcagCAGCAtatttc	AT1G20640
TFmatrixID_1371	(Others)	212	+	0.91	aAAAAGattaaaaaa	AT3G21890
TFmatrixID_1372	(Others)	508	+	0.87	tgcaaccagCCAACaacc	AT1G24250
TFmatrixID_1375	AP2; B3; RAV	822	-	0.91	gCAACAtaaacagagcc	AT1G13260
TFmatrixID_1376	AP2; B3; RAV	747	+	0.87	tttcagtcaacctttTGTTGt	AT1G13260
TFmatrixID_1376	AP2; B3; RAV	822	-	0.88	gCAACAtaaacagagcctggc	AT1G13260
TFmatrixID_1377	B3	215	+	0.88	aagattaaaAAAAAaaagtga	AT1G49480
TFmatrixID_1377	B3	216	+	0.88	agattaaaaAAAAAaagtgat	AT1G49480
TFmatrixID_1378	B3	217	+	0.9	gattaAAAAAaaaaa	AT1G49480
TFmatrixID_1378	B3	218	+	0.94	attaaAAAAAaaaag	AT1G49480
TFmatrixID_1378	B3	219	+	0.91	ttaaaAAAAAaaagt	AT1G49480
TFmatrixID_1378	B3	220	+	0.9	taaaaAAAAAaagtg	AT1G49480
TFmatrixID_1379	(Others)	463	-	0.88	catCATTTtttt	AT2G31460
TFmatrixID_1432	MADF; Trihelix	692	-	0.89	ttatatcCGTTAtta	AT3G10030
TFmatrixID_1434	MADF; Trihelix	693	-	0.87	tatatcCGTTAtta	AT3G10030
TFmatrixID_1439	Trihelix	339	-	0.97	tatcGGTTTtagac	AT1G76870
TFmatrixID_1440	Trihelix	42	-	0.92	atTAGGGaaatacatata	AT2G33550
TFmatrixID_1443	WRKY	442	-	0.86	ttggTTGACtgcg	AT4G01250
TFmatrixID_1443	WRKY	748	+	0.87	ttcaGTCAAcctt	AT4G01250
TFmatrixID_1444	WRKY	444	-	0.93	ggTTGACtgcg	AT2G23320
TFmatrixID_1444	WRKY	748	+	0.93	ttcaGTCAAcc	AT2G23320
TFmatrixID_1445	WRKY	442	-	0.81	ttggTTGACtgcgcc	AT5G46350
TFmatrixID_1445	WRKY	746	+	0.81	atttcaGTCAAcctt	AT5G46350
TFmatrixID_1446	WRKY	442	-	0.88	ttggTTGACtgcg	AT5G52830
TFmatrixID_1446	WRKY	748	+	0.89	ttcaGTCAAcctt	AT5G52830
TFmatrixID_1447	WRKY	442	-	0.9	ttggTTGACtgcg	AT5G13080
TFmatrixID_1447	WRKY	748	+	0.9	ttcaGTCAAcctt	AT5G13080
TFmatrixID_1449	WRKY	442	-	0.93	ttggTTGACtgcg	AT4G23550
TFmatrixID_1449	WRKY	748	+	0.94	ttcaGTCAAcctt	AT4G23550
TFmatrixID_1450	WRKY	442	+	0.95	ttggTTGACtgcgcc	AT2G30250
TFmatrixID_1450	WRKY	746	-	0.95	atttcaGTCAAcctt	AT2G30250
TFmatrixID_1451	WRKY	442	+	0.82	ttggTTGACtgcg	AT4G01250
TFmatrixID_1451	WRKY	748	-	0.82	ttcaGTCAAcctt	AT4G01250
TFmatrixID_1455	WRKY	443	+	0.86	tggTTGACtgcg	AT1G29280
TFmatrixID_1455	WRKY	748	-	0.86	ttcaGTCAAcct	AT1G29280
TFmatrixID_1456	WRKY	442	+	0.89	ttggTTGACtgcg	AT5G41570
TFmatrixID_1456	WRKY	748	-	0.9	ttcaGTCAAcctt	AT5G41570
TFmatrixID_1459	WRKY	444	-	0.86	ggTTGACtgcg	AT1G29860
TFmatrixID_1459	WRKY	748	+	0.86	ttcaGTCAAcc	AT1G29860
TFmatrixID_1460	WRKY	442	+	0.94	ttggTTGACtgc	AT2G40740
TFmatrixID_1460	WRKY	749	-	0.94	tcaGTCAAcctt	AT2G40740
TFmatrixID_1461	WRKY	444	-	0.91	ggTTGACtgcg	AT1G29280
TFmatrixID_1461	WRKY	748	+	0.91	ttcaGTCAAcc	AT1G29280
TFmatrixID_1462	WRKY	442	-	0.88	ttggTTGACtgcg	AT1G30650
TFmatrixID_1462	WRKY	748	+	0.89	ttcaGTCAAcctt	AT1G30650
TFmatrixID_1463	WRKY	442	+	0.86	ttggTTGACtgcg	AT3G56400
TFmatrixID_1463	WRKY	748	-	0.86	ttcaGTCAAcctt	AT3G56400
TFmatrixID_1464	WRKY	443	+	0.89	tggTTGACtgcgcc	AT5G41570
TFmatrixID_1464	WRKY	746	-	0.9	atttcaGTCAAcct	AT5G41570
TFmatrixID_1467	WRKY	444	-	0.94	ggTTGACtgcg	AT2G30250
TFmatrixID_1467	WRKY	748	+	0.95	ttcaGTCAAcc	AT2G30250
TFmatrixID_1468	WRKY	444	-	0.93	ggTTGACtgcg	AT2G38470
TFmatrixID_1468	WRKY	748	+	0.94	ttcaGTCAAcc	AT2G38470
TFmatrixID_1469	WRKY	442	+	0.96	ttggTTGACtgcgcc	AT1G62300
TFmatrixID_1469	WRKY	746	-	0.96	atttcaGTCAAcctt	AT1G62300
TFmatrixID_1470	WRKY	442	-	0.9	ttggTTGACtgcg	AT1G30650
TFmatrixID_1470	WRKY	748	+	0.9	ttcaGTCAAcctt	AT1G30650
TFmatrixID_1471	WRKY	442	-	0.9	ttggTTGACtgcg	AT5G24110
TFmatrixID_1471	WRKY	748	+	0.9	ttcaGTCAAcctt	AT5G24110
TFmatrixID_1472	WRKY	442	+	0.96	ttggTTGACtgcg	AT4G22070
TFmatrixID_1472	WRKY	748	-	0.96	ttcaGTCAAcctt	AT4G22070
TFmatrixID_1476	WRKY	444	-	0.91	ggTTGACtgcg	AT4G23550
TFmatrixID_1476	WRKY	748	+	0.91	ttcaGTCAAcc	AT4G23550
TFmatrixID_1478	WRKY	442	+	0.95	ttggTTGACtgcg	AT4G26640
TFmatrixID_1478	WRKY	748	-	0.96	ttcaGTCAAcctt	AT4G26640
TFmatrixID_1480	WRKY	444	-	0.86	ggTTGACtgcg	AT2G30590
TFmatrixID_1480	WRKY	748	+	0.86	ttcaGTCAAcc	AT2G30590
TFmatrixID_1481	WRKY	443	-	0.88	tggTTGACtgcgcca	AT2G46130
TFmatrixID_1481	WRKY	745	+	0.89	tatttcaGTCAAcct	AT2G46130
TFmatrixID_1482	WRKY	444	-	0.92	ggTTGACtgcg	AT2G03340
TFmatrixID_1482	WRKY	748	+	0.93	ttcaGTCAAcc	AT2G03340
TFmatrixID_1483	WRKY	442	+	0.86	ttggTTGACtgcgc	AT4G31550
TFmatrixID_1483	WRKY	747	-	0.86	tttcaGTCAAcctt	AT4G31550
TFmatrixID_1484	WRKY	442	+	0.88	ttggTTGACtgcgc	AT2G46130
TFmatrixID_1484	WRKY	747	-	0.88	tttcaGTCAAcctt	AT2G46130
TFmatrixID_1485	WRKY	443	-	0.91	tggTTGACtgc	AT5G24110
TFmatrixID_1485	WRKY	749	+	0.91	tcaGTCAAcct	AT5G24110
TFmatrixID_1486	WRKY	444	+	0.94	ggTTGACtgcg	AT5G07100
TFmatrixID_1486	WRKY	748	-	0.93	ttcaGTCAAcc	AT5G07100
TFmatrixID_1489	WRKY	438	+	0.95	gtcattggTTGACtgcgcc	AT4G01720
TFmatrixID_1489	WRKY	746	-	0.95	atttcaGTCAAccttttgt	AT4G01720
TFmatrixID_1491	WRKY	439	-	0.96	tcattggTTGACtgcgccac	AT4G04450
TFmatrixID_1491	WRKY	744	+	0.96	atatttcaGTCAAccttttg	AT4G04450
TFmatrixID_1492	WRKY	434	+	0.96	agcagtcattggTTGACtgcg	AT4G04450
TFmatrixID_1492	WRKY	748	-	0.97	ttcaGTCAAccttttgttgtc	AT4G04450
TFmatrixID_1493	WRKY	444	+	0.95	ggTTGACtgcgccacaaaa	AT1G62300
TFmatrixID_1493	WRKY	740	-	0.95	cagcatatttcaGTCAAcc	AT1G62300
TFmatrixID_1494	WRKY	444	-	0.95	ggTTGACtgcgccacaaaa	AT4G22070
TFmatrixID_1494	WRKY	740	+	0.96	cagcatatttcaGTCAAcc	AT4G22070
TFmatrixID_1498	WRKY	444	-	0.87	ggTTGACtgcg	AT2G46400
TFmatrixID_1498	WRKY	748	+	0.87	ttcaGTCAAcc	AT2G46400
TFmatrixID_1501	WRKY	442	-	0.9	ttggTTGACtgcg	AT5G07100
TFmatrixID_1501	WRKY	748	+	0.9	ttcaGTCAAcctt	AT5G07100
TFmatrixID_1503	(Others)	444	-	0.92	ggTTGACtgcg	AT3G42860
TFmatrixID_1503	(Others)	748	+	0.92	ttcaGTCAAcc	AT3G42860
TFmatrixID_1504	ZF-HD	345	-	0.88	ttttagacataTAATTacaaaa	AT5G39760
TFmatrixID_1504	ZF-HD	351	+	0.89	acatatAATTAcaaaatttatc	AT5G39760
TFmatrixID_1510	ZF-HD	120	-	0.97	tTTAATaactt	AT1G75240
TFmatrixID_1511	ZF-HD	351	+	0.91	acatatAATTAcaaa	AT2G18350
TFmatrixID_1513	ZF-HD	347	+	0.94	ttagacataTAATTa	AT3G28920
TFmatrixID_1515	Myb/SANT; MYB-related	366	-	0.99	atTTATCca	AT4G09450
TFmatrixID_1516	Myb/SANT; MYB	695	+	0.99	tatCCGTTa	AT5G67300
TFmatrixID_1517	Myb/SANT; MYB-related	588	-	0.98	acaATATCgt	AT1G18330
TFmatrixID_1518	Myb/SANT	695	-	0.99	tatCCGTTa	AT3G11440
TFmatrixID_1524	Myb/SANT	367	+	0.99	ttTATCCaac	AT3G16350
TFmatrixID_1528	TCR; CPP	245	-	0.99	tattTCAAAa	AT3G22760
TFmatrixID_1528	TCR; CPP	720	+	0.99	aTTTGAatgc	AT3G22760
TFmatrixID_1534	AP2; ERF	847	-	1	cCGCCGccg	AT1G68550
TFmatrixID_1534	AP2; ERF	850	-	1	cCGCCGccg	AT1G68550
TFmatrixID_1534	AP2; ERF	853	-	1	cCGCCGccc	AT1G68550
TFmatrixID_1535	AP2; ERF	852	-	1	GCCGCcgccc	AT1G53910
TFmatrixID_1544	Dof	227	+	1	aAAAAGtga	AT1G64620
TFmatrixID_1545	WRKY	445	+	0.99	gTTGACtg	AT2G47260
TFmatrixID_1545	WRKY	750	-	0.99	caGTCAAc	AT2G47260
TFmatrixID_1548	WRKY	443	+	0.99	tggTTGACt	AT4G23810
TFmatrixID_1548	WRKY	751	-	0.99	aGTCAAcct	AT4G23810
TFmatrixID_1550	AP2; ERF	845	+	0.99	cGCCGCcg	AT3G16770
TFmatrixID_1550	AP2; ERF	848	+	0.99	cGCCGCcg	AT3G16770
TFmatrixID_1550	AP2; ERF	851	+	0.99	cGCCGCcg	AT3G16770
TFmatrixID_1555	MYB	41	-	0.89	aaTTAGGg	AT3G01530
TFmatrixID_1558	AP2	847	-	1	ccGCCGCcg	AT1G04370
TFmatrixID_1558	AP2	850	-	1	ccGCCGCcg	AT1G04370
TFmatrixID_1618	AP2; ERF	866	+	0.88	gctaaagaTGTCGctcgccttca	AT1G12610
TFmatrixID_1620	AP2; ERF	866	+	0.88	gctaaagaTGTCGctcgccttc	AT1G63030
TFmatrixID_1622	AP2; ERF	866	-	0.85	gctaaagaTGTCGctcgccttc	AT1G63030
TFmatrixID_1623	AP2; ERF	866	+	0.87	gctaaagaTGTCGctcgccttc	AT1G63030
TFmatrixID_1625	AP2; ERF	867	-	0.81	ctaaagaTGTCGctcgccttcaa	AT1G63030
TFmatrixID_1626	AP2; ERF	866	+	0.88	gctaaagaTGTCGctcgccttc	AT1G63030
TFmatrixID_1630	Myb/SANT	80	-	0.9	attccGAATCcttt	AT3G46640
TFmatrixID_1634	Myb/SANT	80	-	0.9	attccGAATCcttt	AT3G46640
TFmatrixID_1638	Myb/SANT	80	-	0.9	attccGAATCcttt	AT3G46640
TFmatrixID_1642	Myb/SANT	794	+	0.99	tttcAGATActcca	AT3G46640
TFmatrixID_1643	Myb/SANT	795	+	0.95	ttcaGATACtccat	AT3G46640
TFmatrixID_1647	Myb/SANT	80	-	0.95	attccGAATCcttt	AT3G46640
TFmatrixID_1651	Myb/SANT	80	-	0.96	attccGAATCcttt	AT3G46640
TFmatrixID_1652	Myb/SANT	794	+	0.98	tttcAGATActcca	AT3G46640
TFmatrixID_1664	NAC; NAM	600	+	0.89	cctctCGTAAaa	AT3G61910
TFmatrixID_1671	NAC; NAM	674	-	0.88	aataaCGCAAaaa	AT3G61910
TFmatrixID_1688	NAC	42	+	0.91	attagGGAAAtac	AT2G27300
TFmatrixID_1727	VOZ	674	-	0.92	aataACGCAaaa	AT2G42400
TFmatrixID_1728	VOZ	441	-	0.88	attggTTGACtgc	AT2G42400
TFmatrixID_1728	VOZ	749	+	0.88	tcaGTCAAccttt	AT2G42400
TFmatrixID_1729	VOZ	442	+	0.94	ttggTTGACtgcg	AT2G42400
TFmatrixID_1729	VOZ	748	-	0.95	ttcaGTCAAcctt	AT2G42400
TFmatrixID_1731	VOZ	442	+	0.95	ttggTTGACtgcg	AT2G42400
TFmatrixID_1731	VOZ	748	-	0.95	ttcaGTCAAcctt	AT2G42400
TFmatrixID_1733	WRKY	441	+	0.89	attggTTGACtgc	AT2G04880
TFmatrixID_1733	WRKY	749	-	0.89	tcaGTCAAccttt	AT2G04880
TFmatrixID_1734	WRKY	442	-	0.83	ttggTTGACtgcg	AT2G04880
TFmatrixID_1734	WRKY	748	+	0.84	ttcaGTCAAcctt	AT2G04880
TFmatrixID_1735	WRKY	442	-	0.89	ttggTTGACtgcg	AT2G04880
TFmatrixID_1735	WRKY	748	+	0.89	ttcaGTCAAcctt	AT2G04880
TFmatrixID_1736	WRKY	441	-	0.89	attggTTGACtgc	AT2G04880
TFmatrixID_1736	WRKY	749	+	0.9	tcaGTCAAccttt	AT2G04880
TFmatrixID_1737	WRKY	442	-	0.87	ttggTTGACtgcg	AT2G04880
TFmatrixID_1737	WRKY	748	+	0.87	ttcaGTCAAcctt	AT2G04880
TFmatrixID_1738	WRKY	442	+	0.9	ttggTTGACtgcg	AT2G04880
TFmatrixID_1738	WRKY	748	-	0.9	ttcaGTCAAcctt	AT2G04880
TFmatrixID_1739	WRKY	442	+	0.9	ttggTTGACtgcg	AT2G04880
TFmatrixID_1739	WRKY	748	-	0.9	ttcaGTCAAcctt	AT2G04880
TFmatrixID_1740	WRKY	442	-	0.89	ttggTTGACtgcg	AT2G04880
TFmatrixID_1740	WRKY	748	+	0.89	ttcaGTCAAcctt	AT2G04880
TFmatrixID_1741	WRKY	442	+	0.94	ttggTTGACtgc	AT2G04880
TFmatrixID_1741	WRKY	749	-	0.93	tcaGTCAAcctt	AT2G04880
TF_motif_seq_0027	(Motif sequence only)	376	+	1	CAAATtattg	CARGCW8GAT
TF_motif_seq_0027	(Motif sequence only)	376	-	1	caaatTATTG	CARGCW8GAT
TF_motif_seq_0052	(Motif sequence only)	31	-	0.7	gaaagGTAGA	LS5ATPR1
TF_motif_seq_0060	(Motif sequence only)	441	+	0.73	ATTGGttgact	UPRE1AT
TF_motif_seq_0236	(Motif sequence only)	211	-	0.55	gaaaaagattaaaaaaaaaaagtgatttTTATC	CGF1ATCAB2
TF_motif_seq_0248	(Motif sequence only)	25	+	0.8	AAAGG	MYBCOREATCYCB1
TF_motif_seq_0248	(Motif sequence only)	32	+	0.8	AAAGG	MYBCOREATCYCB1
TF_motif_seq_0248	(Motif sequence only)	89	-	0.8	CCTTT	MYBCOREATCYCB1
TF_motif_seq_0248	(Motif sequence only)	145	+	0.8	AATGG	MYBCOREATCYCB1
TF_motif_seq_0248	(Motif sequence only)	299	+	0.8	AAAGG	MYBCOREATCYCB1
TF_motif_seq_0248	(Motif sequence only)	300	+	0.8	AAGGG	MYBCOREATCYCB1
TF_motif_seq_0248	(Motif sequence only)	331	+	0.8	AACAG	MYBCOREATCYCB1
TF_motif_seq_0248	(Motif sequence only)	340	+	0.8	ATCGG	MYBCOREATCYCB1
TF_motif_seq_0248	(Motif sequence only)	342	-	0.8	CGGTT	MYBCOREATCYCB1
TF_motif_seq_0248	(Motif sequence only)	500	-	0.8	CCTTT	MYBCOREATCYCB1
TF_motif_seq_0248	(Motif sequence only)	533	+	0.8	AATGG	MYBCOREATCYCB1
TF_motif_seq_0248	(Motif sequence only)	677	+	0.8	AACGC	MYBCOREATCYCB1
TF_motif_seq_0248	(Motif sequence only)	698	-	1	CCGTT	MYBCOREATCYCB1
TF_motif_seq_0248	(Motif sequence only)	757	-	0.8	CCTTT	MYBCOREATCYCB1
TF_motif_seq_0248	(Motif sequence only)	805	-	0.8	CCATT	MYBCOREATCYCB1
TF_motif_seq_0248	(Motif sequence only)	830	+	0.8	AACAG	MYBCOREATCYCB1
TF_motif_seq_0249	(Motif sequence only)	27	+	0.8	AGGTG	ABRELATERD1
TF_motif_seq_0249	(Motif sequence only)	100	-	0.8	CATGT	ABRELATERD1
TF_motif_seq_0249	(Motif sequence only)	101	+	0.8	ATGTG	ABRELATERD1
TF_motif_seq_0249	(Motif sequence only)	127	+	0.8	ACTTG	ABRELATERD1
TF_motif_seq_0249	(Motif sequence only)	151	+	0.8	ATGTG	ABRELATERD1
TF_motif_seq_0249	(Motif sequence only)	162	-	0.8	CAAGT	ABRELATERD1
TF_motif_seq_0249	(Motif sequence only)	203	-	0.8	CACAT	ABRELATERD1
TF_motif_seq_0249	(Motif sequence only)	230	+	0.8	AAGTG	ABRELATERD1
TF_motif_seq_0249	(Motif sequence only)	268	+	0.8	ACTTG	ABRELATERD1
TF_motif_seq_0249	(Motif sequence only)	314	+	0.8	ACTTG	ABRELATERD1
TF_motif_seq_0249	(Motif sequence only)	413	-	0.8	CACGA	ABRELATERD1
TF_motif_seq_0249	(Motif sequence only)	580	+	0.8	ACTTG	ABRELATERD1
TF_motif_seq_0249	(Motif sequence only)	603	-	0.8	CTCGT	ABRELATERD1
TF_motif_seq_0249	(Motif sequence only)	621	-	0.8	CACTT	ABRELATERD1
TF_motif_seq_0249	(Motif sequence only)	622	+	0.8	ACTTG	ABRELATERD1
TF_motif_seq_0249	(Motif sequence only)	652	+	0.8	ACATG	ABRELATERD1
TF_motif_seq_0261	(Motif sequence only)	110	+	0.8	GAGTC	SURECOREATSULTR11
TF_motif_seq_0261	(Motif sequence only)	112	-	0.8	GTCTT	SURECOREATSULTR11
TF_motif_seq_0261	(Motif sequence only)	348	+	0.8	TAGAC	SURECOREATSULTR11
TF_motif_seq_0261	(Motif sequence only)	396	+	0.8	GAGAG	SURECOREATSULTR11
TF_motif_seq_0261	(Motif sequence only)	398	+	0.8	GAGAG	SURECOREATSULTR11
TF_motif_seq_0261	(Motif sequence only)	400	+	0.8	GAGAG	SURECOREATSULTR11
TF_motif_seq_0261	(Motif sequence only)	402	+	0.8	GAGAG	SURECOREATSULTR11
TF_motif_seq_0261	(Motif sequence only)	404	+	0.8	GAGAG	SURECOREATSULTR11
TF_motif_seq_0261	(Motif sequence only)	408	-	0.8	GTTTC	SURECOREATSULTR11
TF_motif_seq_0261	(Motif sequence only)	596	-	0.8	GTCGC	SURECOREATSULTR11
TF_motif_seq_0261	(Motif sequence only)	599	-	0.8	GCCTC	SURECOREATSULTR11
TF_motif_seq_0261	(Motif sequence only)	601	-	0.8	CTCTC	SURECOREATSULTR11
TF_motif_seq_0261	(Motif sequence only)	769	-	0.8	ATCTC	SURECOREATSULTR11
TF_motif_seq_0261	(Motif sequence only)	799	+	0.8	GATAC	SURECOREATSULTR11
TF_motif_seq_0261	(Motif sequence only)	834	+	0.8	GAGCC	SURECOREATSULTR11
TF_motif_seq_0261	(Motif sequence only)	875	-	0.8	GTCGC	SURECOREATSULTR11
TF_motif_seq_0263	(Motif sequence only)	411	+	0.8	TCCAC	SORLIP1AT
TF_motif_seq_0263	(Motif sequence only)	454	+	1	GCCAC	SORLIP1AT
TF_motif_seq_0263	(Motif sequence only)	509	+	0.8	GCAAC	SORLIP1AT
TF_motif_seq_0263	(Motif sequence only)	516	+	0.8	GCCAA	SORLIP1AT
TF_motif_seq_0263	(Motif sequence only)	534	-	0.8	ATGGC	SORLIP1AT
TF_motif_seq_0263	(Motif sequence only)	537	+	0.8	GCAAC	SORLIP1AT
TF_motif_seq_0263	(Motif sequence only)	596	-	0.8	GTCGC	SORLIP1AT
TF_motif_seq_0263	(Motif sequence only)	599	+	0.8	GCCTC	SORLIP1AT
TF_motif_seq_0263	(Motif sequence only)	649	+	0.8	GCTAC	SORLIP1AT
TF_motif_seq_0263	(Motif sequence only)	822	+	0.8	GCAAC	SORLIP1AT
TF_motif_seq_0263	(Motif sequence only)	838	-	0.8	CTGGC	SORLIP1AT
TF_motif_seq_0263	(Motif sequence only)	846	+	0.8	GCCGC	SORLIP1AT
TF_motif_seq_0263	(Motif sequence only)	849	+	0.8	GCCGC	SORLIP1AT
TF_motif_seq_0263	(Motif sequence only)	852	+	0.8	GCCGC	SORLIP1AT
TF_motif_seq_0263	(Motif sequence only)	855	+	0.8	GCCGC	SORLIP1AT
TF_motif_seq_0263	(Motif sequence only)	858	+	0.8	GCCCC	SORLIP1AT
TF_motif_seq_0263	(Motif sequence only)	875	-	0.8	GTCGC	SORLIP1AT
TF_motif_seq_0265	(Motif sequence only)	452	+	0.8	GCGCC	SORLIP2AT
TF_motif_seq_0265	(Motif sequence only)	834	+	0.8	GAGCC	SORLIP2AT
TF_motif_seq_0265	(Motif sequence only)	857	-	0.8	CGCCC	SORLIP2AT
TF_motif_seq_0265	(Motif sequence only)	858	-	0.8	GCCCC	SORLIP2AT
TF_motif_seq_0268	(Motif sequence only)	86	-	1	AATCC	ARR1AT
TF_motif_seq_0268	(Motif sequence only)	200	-	1	AATCA	ARR1AT
TF_motif_seq_0268	(Motif sequence only)	216	+	1	AGATT	ARR1AT
TF_motif_seq_0268	(Motif sequence only)	233	+	1	TGATT	ARR1AT
TF_motif_seq_0268	(Motif sequence only)	261	-	1	AATCC	ARR1AT
TF_motif_seq_0268	(Motif sequence only)	272	+	1	GGATT	ARR1AT
TF_motif_seq_0268	(Motif sequence only)	278	+	1	GGATT	ARR1AT
TF_motif_seq_0268	(Motif sequence only)	317	+	1	TGATT	ARR1AT
TF_motif_seq_0268	(Motif sequence only)	417	-	1	AATCC	ARR1AT
TF_motif_seq_0268	(Motif sequence only)	526	-	1	AATCT	ARR1AT
TF_motif_seq_0268	(Motif sequence only)	666	-	1	AATCA	ARR1AT
TF_motif_seq_0268	(Motif sequence only)	781	-	1	AATCC	ARR1AT
TF_motif_seq_0275	(Motif sequence only)	29	-	0.8	GTGAA	WBOXATNPR1
TF_motif_seq_0275	(Motif sequence only)	129	+	0.8	TTGAA	WBOXATNPR1
TF_motif_seq_0275	(Motif sequence only)	141	-	0.8	GTTAA	WBOXATNPR1
TF_motif_seq_0275	(Motif sequence only)	165	-	0.8	GTAAA	WBOXATNPR1
TF_motif_seq_0275	(Motif sequence only)	248	-	0.8	TTCAA	WBOXATNPR1
TF_motif_seq_0275	(Motif sequence only)	281	+	0.8	TTGAA	WBOXATNPR1
TF_motif_seq_0275	(Motif sequence only)	316	+	0.8	TTGAT	WBOXATNPR1
TF_motif_seq_0275	(Motif sequence only)	348	+	0.8	TAGAC	WBOXATNPR1
TF_motif_seq_0275	(Motif sequence only)	394	+	0.8	TTGAG	WBOXATNPR1
TF_motif_seq_0275	(Motif sequence only)	438	-	0.8	GTCAT	WBOXATNPR1
TF_motif_seq_0275	(Motif sequence only)	446	+	1	TTGAC	WBOXATNPR1
TF_motif_seq_0275	(Motif sequence only)	484	+	0.8	TTGAA	WBOXATNPR1
TF_motif_seq_0275	(Motif sequence only)	516	-	0.8	GCCAA	WBOXATNPR1
TF_motif_seq_0275	(Motif sequence only)	530	+	0.8	TTGAA	WBOXATNPR1
TF_motif_seq_0275	(Motif sequence only)	536	-	0.8	GGCAA	WBOXATNPR1
TF_motif_seq_0275	(Motif sequence only)	576	-	0.8	TTCAA	WBOXATNPR1
TF_motif_seq_0275	(Motif sequence only)	606	-	0.8	GTAAA	WBOXATNPR1
TF_motif_seq_0275	(Motif sequence only)	619	+	0.8	TTCAC	WBOXATNPR1
TF_motif_seq_0275	(Motif sequence only)	625	+	0.8	TGGAC	WBOXATNPR1
TF_motif_seq_0275	(Motif sequence only)	654	+	0.8	ATGAC	WBOXATNPR1
TF_motif_seq_0275	(Motif sequence only)	722	+	0.8	TTGAA	WBOXATNPR1
TF_motif_seq_0275	(Motif sequence only)	752	-	1	GTCAA	WBOXATNPR1
TF_motif_seq_0275	(Motif sequence only)	764	+	0.8	TTGTC	WBOXATNPR1
TF_motif_seq_0275	(Motif sequence only)	766	-	0.8	GTCAT	WBOXATNPR1
TF_motif_seq_0275	(Motif sequence only)	885	-	0.8	TTCAA	WBOXATNPR1
TF_motif_seq_0288	(Motif sequence only)	108	-	1	aTGAGT	PREATPRODH
TF_motif_seq_0291	(Motif sequence only)	738	+	1	AGCAGc	ANAERO2CONSENSUS
TF_motif_seq_0318	(Motif sequence only)	846	+	1	GCCGCc	GCCCORE
TF_motif_seq_0318	(Motif sequence only)	849	+	1	GCCGCc	GCCCORE
TF_motif_seq_0318	(Motif sequence only)	852	+	1	GCCGCc	GCCCORE
TF_motif_seq_0318	(Motif sequence only)	855	+	1	GCCGCc	GCCCORE
TF_motif_seq_0321	(Motif sequence only)	47	+	1	GGAAAt	GT1CONSENSUS
TF_motif_seq_0321	(Motif sequence only)	211	+	1	GAAAAa	GT1CONSENSUS
TF_motif_seq_0321	(Motif sequence only)	238	-	1	tTTATC	GT1CONSENSUS
TF_motif_seq_0321	(Motif sequence only)	367	-	1	tTTATC	GT1CONSENSUS
TF_motif_seq_0321	(Motif sequence only)	493	-	1	tTTTTC	GT1CONSENSUS
TF_motif_seq_0321	(Motif sequence only)	660	+	1	GAAAAt	GT1CONSENSUS
TF_motif_seq_0321	(Motif sequence only)	792	-	1	aTTTTC	GT1CONSENSUS
TF_motif_seq_0336	(Motif sequence only)	368	+	1	TTATCc	SREATMSD
TF_motif_seq_0341	(Motif sequence only)	443	-	0.95	TGGTTg	MYB1AT
TF_motif_seq_0341	(Motif sequence only)	510	+	0.95	cAACCA	MYB1AT
TF_motif_seq_0341	(Motif sequence only)	521	+	0.95	cAACCA	MYB1AT
TF_motif_seq_0342	(Motif sequence only)	698	-	1	CCGTTa	MYB2CONSENSUSAT
TF_motif_seq_0343	(Motif sequence only)	3	+	0.86	AAACAta	ANAERO1CONSENSUS
TF_motif_seq_0343	(Motif sequence only)	71	-	0.86	atTGTTT	ANAERO1CONSENSUS
TF_motif_seq_0343	(Motif sequence only)	330	+	0.86	AAACAga	ANAERO1CONSENSUS
TF_motif_seq_0343	(Motif sequence only)	829	+	0.86	AAACAga	ANAERO1CONSENSUS
TF_motif_seq_0363	(Motif sequence only)	439	-	0.86	tcATTGG	LEAFYATAG
TF_motif_seq_0363	(Motif sequence only)	524	+	0.86	CCAATct	LEAFYATAG
TF_motif_seq_0377	(Motif sequence only)	382	-	0.96	atTGTTA	GAREAT
TF_motif_seq_0390	(Motif sequence only)	105	-	1	gtGATGA	ANAERO3CONSENSUS
TF_motif_seq_0390	(Motif sequence only)	186	-	0.86	atGATGA	ANAERO3CONSENSUS
TF_motif_seq_0390	(Motif sequence only)	767	+	0.86	TCATCtc	ANAERO3CONSENSUS
TF_motif_seq_0399	(Motif sequence only)	721	+	0.84	TTTGAat	WBBOXPCWRKY1
TF_motif_seq_0402	(Motif sequence only)	300	-	0.88	aagGGTTT	UP2ATMSD
TF_motif_seq_0403	(Motif sequence only)	523	+	0.86	accAATCT	CCA1ATLHCB1
TF_motif_seq_0434	(Motif sequence only)	614	-	0.83	ctaTATTC	P1BS
TF_motif_seq_0434	(Motif sequence only)	692	-	0.83	ttaTATCC	P1BS
TF_motif_seq_0434	(Motif sequence only)	742	+	0.83	GCATAttt	P1BS
TF_motif_seq_0434	(Motif sequence only)	813	-	0.83	acaTATCC	P1BS
TF_motif_seq_0435	(Motif sequence only)	105	+	0.75	GTGATgag	PIATGAPB
TF_motif_seq_0435	(Motif sequence only)	198	-	0.75	ataATCAC	PIATGAPB
TF_motif_seq_0445	(Motif sequence only)	116	-	0.97	ttcATTTA	L1BOXATPDF1
TF_motif_seq_0445	(Motif sequence only)	175	-	0.86	tgaATTTA	L1BOXATPDF1
TF_motif_seq_0445	(Motif sequence only)	259	+	0.86	TAAATcca	L1BOXATPDF1
TF_motif_seq_0450	(Motif sequence only)	282	+	0.75	TGAAGgca	PALINDROMICCBOXGM
TF_motif_seq_0450	(Motif sequence only)	762	-	0.75	tgtTGTCA	PALINDROMICCBOXGM
TF_motif_seq_0455	(Motif sequence only)	44	-	0.75	tagGGAAA	E2FANTRNR
TF_motif_seq_0458	(Motif sequence only)	495	+	0.94	tTTCGCct	E2FCONSENSUS
TF_motif_seq_0458	(Motif sequence only)	558	-	0.94	tgGGGAAt	E2FCONSENSUS
